# Supplementary material for: Insights into lignocellulose degradation: comparative genomics of anaerobic and cellulolytic Ruminiclostridium-type species
Source: Front Microbiol. 2023 Nov 23;14:1288286. doi: 10.3389/fmicb.2023.1288286 (PMC10701907; doi:10.3389/fmicb.2023.1288286)
Supplement: Supplementary file 2 [file Table_2.XLSX]

## Sheet: Sheet1
Sequence platform	Illumina NovaSeq
Total reads number	6893190
Total sequence length (bp)	1033978500
N rate (%)	0.0034
GC Content (%)	37.16
Q20 rate (%)	97.59
Q30 rate (%)	92.73
Average reads number	150
Sequence platform	PacBio Sequel
Total reads number	196472
Total sequence length (bp)	1947591954
Max reads length （bp）	297141
Min reads length (bp)	200
N20 (bp)	13919
N20 number	21515
N50 (bp)	10890
N50 number	69392
N90 (bp)	7187
N90 number	155010
N number	0
N rate (%)	0
GC Content (%)	38.42
High quantity sequence statistic information
High quantity reads number	6841542
High quantity sequence length (bp)	1016433614
N rate (%)	0.001021
GC_Content	37.2
Q20 rate (%)	97.97
Q30 rate (%)	93.27
Average reads number	148.56
Coverage	202×
