# Supplementary material for: Insights into lignocellulose degradation: comparative genomics of anaerobic and cellulolytic Ruminiclostridium-type species
Source: Front Microbiol. 2023 Nov 23;14:1288286. doi: 10.3389/fmicb.2023.1288286 (PMC10701907; doi:10.3389/fmicb.2023.1288286)
Supplement: Supplementary file 3 [file Table_3.XLSX]

## Sheet: Sheet1
NZ_ACXX00000000.2_position			CP119677_position	NZ	CP119677	Type	CDs	Mutation	NZ_ACXX00000000.2
28168	T	.	4013492	NZ_ACXX02000001.1	chromosome		N
37838	.	A	4003822	NZ_ACXX02000001.1	chromosome		Y
46718	A	.	3994942	NZ_ACXX02000001.1	chromosome		Y
120563	.	T	3921097	NZ_ACXX02000001.1	chromosome		N
191280	A	.	3850380	NZ_ACXX02000001.1	chromosome		Y		Pseudo
293299	.	A	3748361	NZ_ACXX02000001.1	chromosome		Y
339594	T	.	3702066	NZ_ACXX02000001.1	chromosome		N
340890	T	.	3700771	NZ_ACXX02000001.1	chromosome		Y		Pseudo
353352	.	A	3688309	NZ_ACXX02000001.1	chromosome		N
361235	T	.	3680426	NZ_ACXX02000001.1	chromosome		N
361248	.	T	3680413	NZ_ACXX02000001.1	chromosome		N
415006	T	.	3626655	NZ_ACXX02000001.1	chromosome		Y
432752	A	.	3608910	NZ_ACXX02000001.1	chromosome		N
471639	A	.	3570024	NZ_ACXX02000001.1	chromosome		N
493740	A	.	3547924	NZ_ACXX02000001.1	chromosome		Y
504617	T	.	3537048	NZ_ACXX02000001.1	chromosome		N
564621	A	.	3477045	NZ_ACXX02000001.1	chromosome		Y		Pseudo
569420	A	.	3472247	NZ_ACXX02000001.1	chromosome		N
569427	A	.	3472241	NZ_ACXX02000001.1	chromosome		N
569429	T	.	3472240	NZ_ACXX02000001.1	chromosome		N
569439	T	.	3472231	NZ_ACXX02000001.1	chromosome		N
570514	G	T	3471157	NZ_ACXX02000001.1	chromosome	S	Y	Q->H
578836	A	.	3462835	NZ_ACXX02000001.1	chromosome		Y
580124	A	.	3461548	NZ_ACXX02000001.1	chromosome		Y
594560	T	.	3447113	NZ_ACXX02000001.1	chromosome		N
595696	.	A	3445977	NZ_ACXX02000001.1	chromosome		N
640108	.	T	3401564	NZ_ACXX02000001.1	chromosome		N
15431	.	A	1132518	NZ_ACXX02000002.1	chromosome		N->Y
35476	.	A	1152564	NZ_ACXX02000002.1	chromosome		N
35493	A	.	1152580	NZ_ACXX02000002.1	chromosome		N
39439	.	A	1156527	NZ_ACXX02000002.1	chromosome		N->Y
39455	.	A	1156544	NZ_ACXX02000002.1	chromosome		N->Y
62862	A	.	1179950	NZ_ACXX02000002.1	chromosome		Y
101097	A	.	1218184	NZ_ACXX02000002.1	chromosome		Y
101098	A	.	1218184	NZ_ACXX02000002.1	chromosome		Y
117574	.	A	1234661	NZ_ACXX02000002.1	chromosome		N
126562	G	T	1243649	NZ_ACXX02000002.1	chromosome	S	Y	V->L
173223	.	A	1290311	NZ_ACXX02000002.1	chromosome		Y		Pseudo
190958	T	.	1308045	NZ_ACXX02000002.1	chromosome		Y
233243	.	A	1350331	NZ_ACXX02000002.1	chromosome		N
233259	.	T	1350348	NZ_ACXX02000002.1	chromosome		N
301195	A	.	1418283	NZ_ACXX02000002.1	chromosome		Y
319655	G	.	1436742	NZ_ACXX02000002.1	chromosome		Y
366577	A	.	1483663	NZ_ACXX02000002.1	chromosome		Y		Pseudo
383059	.	A	1500146	NZ_ACXX02000002.1	chromosome		N
385720	.	T	1502808	NZ_ACXX02000002.1	chromosome		Y
428373	.	T	1545462	NZ_ACXX02000002.1	chromosome		Y
447834	.	A	1564924	NZ_ACXX02000002.1	chromosome		Y		Pseudo
16258	T	.	3029778	NZ_ACXX02000003.1	chromosome		N
16294	G	.	3029743	NZ_ACXX02000003.1	chromosome		N->Y
16297	G	.	3029741	NZ_ACXX02000003.1	chromosome		N->Y
20113	T	.	3025926	NZ_ACXX02000003.1	chromosome		N
20115	G	.	3025925	NZ_ACXX02000003.1	chromosome		N
20123	T	.	3025918	NZ_ACXX02000003.1	chromosome		N
20136	T	.	3025906	NZ_ACXX02000003.1	chromosome		N
29889	A	.	3016154	NZ_ACXX02000003.1	chromosome		Y		Pseudo
38913	.	T	3007130	NZ_ACXX02000003.1	chromosome		Y
76173	A	.	2969870	NZ_ACXX02000003.1	chromosome		N
164492	A	.	2881552	NZ_ACXX02000003.1	chromosome		Y
167502	G	T	2878543	NZ_ACXX02000003.1	chromosome	S	N
179142	.	A	2866902	NZ_ACXX02000003.1	chromosome		N
206931	T	.	2839113	NZ_ACXX02000003.1	chromosome		N
249523	G	.	2796522	NZ_ACXX02000003.1	chromosome		Y		Pseudo
252453	.	A	2793592	NZ_ACXX02000003.1	chromosome		Y		Pseudo
261768	A	.	2784277	NZ_ACXX02000003.1	chromosome		N
264163	T	.	2781883	NZ_ACXX02000003.1	chromosome		Y		Pseudo
272617	.	T	2773429	NZ_ACXX02000003.1	chromosome		Y		Pseudo
291485	A	.	2754561	NZ_ACXX02000003.1	chromosome		N
291497	T	.	2754550	NZ_ACXX02000003.1	chromosome		N
291516	A	.	2754532	NZ_ACXX02000003.1	chromosome		N
300071	.	A	2745977	NZ_ACXX02000003.1	chromosome		Y		Pseudo
322376	.	A	2723671	NZ_ACXX02000003.1	chromosome		N
370697	A	.	2675350	NZ_ACXX02000003.1	chromosome		N->Y
49346	C	A	4876098	NZ_ACXX02000004.1	chromosome	S	Y	P->H
83161	T	.	4842283	NZ_ACXX02000004.1	chromosome		N
143849	G	.	4781596	NZ_ACXX02000004.1	chromosome		Y
164035	A	.	4761411	NZ_ACXX02000004.1	chromosome		Y
165864	.	A	4759582	NZ_ACXX02000004.1	chromosome		N
189307	A	.	4736139	NZ_ACXX02000004.1	chromosome		N
189317	A	.	4736130	NZ_ACXX02000004.1	chromosome		N
192779	.	A	4732668	NZ_ACXX02000004.1	chromosome		N->Y
196479	T	.	4728968	NZ_ACXX02000004.1	chromosome		N
206896	G	T	4718552	NZ_ACXX02000004.1	chromosome	S	N
249545	.	T	4675902	NZ_ACXX02000004.1	chromosome		N
290464	.	T	4635055	NZ_ACXX02000004.1	chromosome		Y
12957	T	.	910684	NZ_ACXX02000005.1	chromosome		Y
27468	A	.	896174	NZ_ACXX02000005.1	chromosome		N
42130	.	T	881512	NZ_ACXX02000005.1	chromosome		Y
143975	.	T	779666	NZ_ACXX02000005.1	chromosome		N
150976	.	A	772664	NZ_ACXX02000005.1	chromosome		Y
205783	.	A	717856	NZ_ACXX02000005.1	chromosome		N
208354	.	T	715284	NZ_ACXX02000005.1	chromosome		N->Y
216532	T	.	707106	NZ_ACXX02000005.1	chromosome		Y
250942	T	.	672697	NZ_ACXX02000005.1	chromosome		N
250964	A	.	672676	NZ_ACXX02000005.1	chromosome		N
252181	.	T	671459	NZ_ACXX02000005.1	chromosome		Y
258332	.	A	665307	NZ_ACXX02000005.1	chromosome		Y
271448	A	.	652191	NZ_ACXX02000005.1	chromosome		Y
286598	T	.	637042	NZ_ACXX02000005.1	chromosome		N->Y
290648	A	.	632993	NZ_ACXX02000005.1	chromosome		Y
290800	.	A	632839	NZ_ACXX02000005.1	chromosome		N
290800	.	T	632840	NZ_ACXX02000005.1	chromosome		N
290800	.	A	632841	NZ_ACXX02000005.1	chromosome		N
290802	.	T	632835	NZ_ACXX02000005.1	chromosome		N
290802	.	C	632836	NZ_ACXX02000005.1	chromosome		N
13402	A	.	1561	NZ_ACXX02000006.1	chromosome		N
15049	.	A	3209	NZ_ACXX02000006.1	chromosome		Y
18208	T	.	6367	NZ_ACXX02000006.1	chromosome		N
32924	.	A	21084	NZ_ACXX02000006.1	chromosome		N
48550	A	.	36709	NZ_ACXX02000006.1	chromosome		N
66405	C	A	54564	NZ_ACXX02000006.1	chromosome	S	Y	Q->Y
66408	A	.	54566	NZ_ACXX02000006.1	chromosome		Y
66409	C	.	54566	NZ_ACXX02000006.1	chromosome		Y
66410	C	.	54566	NZ_ACXX02000006.1	chromosome		Y
66411	A	.	54566	NZ_ACXX02000006.1	chromosome		Y
66412	C	.	54566	NZ_ACXX02000006.1	chromosome		Y
66413	G	.	54566	NZ_ACXX02000006.1	chromosome		Y
66414	T	.	54566	NZ_ACXX02000006.1	chromosome		Y
66415	A	.	54566	NZ_ACXX02000006.1	chromosome		Y
66416	C	.	54566	NZ_ACXX02000006.1	chromosome		Y
66417	T	.	54566	NZ_ACXX02000006.1	chromosome		Y
66418	A	.	54566	NZ_ACXX02000006.1	chromosome		Y
97950	.	T	86099	NZ_ACXX02000006.1	chromosome		N
143422	.	A	131572	NZ_ACXX02000006.1	chromosome		Y
147929	.	T	136080	NZ_ACXX02000006.1	chromosome		N
157177	.	A	145329	NZ_ACXX02000006.1	chromosome		N
157177	.	A	145330	NZ_ACXX02000006.1	chromosome		N
157185	T	A	145338	NZ_ACXX02000006.1	chromosome	S	N
157187	A	T	145340	NZ_ACXX02000006.1	chromosome	S	N
199392	T	.	187544	NZ_ACXX02000006.1	chromosome		N
253308	A	.	241459	NZ_ACXX02000006.1	chromosome		N
270747	.	A	258899	NZ_ACXX02000006.1	chromosome		Y		Pseudo
47518	.	A	2480938	NZ_ACXX02000007.1	chromosome		N
94220	.	A	2434235	NZ_ACXX02000007.1	chromosome		N
135568	A	.	2392887	NZ_ACXX02000007.1	chromosome		Y		Pseudo
138755	T	.	2389701	NZ_ACXX02000007.1	chromosome		Y		Pseudo
157230	.	T	2371226	NZ_ACXX02000007.1	chromosome		N
206761	T	A	2321695	NZ_ACXX02000007.1	chromosome	S	Y	K->I
27391	T	.	295899	NZ_ACXX02000008.1	chromosome		N->Y
61949	.	T	330458	NZ_ACXX02000008.1	chromosome		Y
85641	.	A	355852	NZ_ACXX02000008.1	chromosome		Y
120367	.	A	390579	NZ_ACXX02000008.1	chromosome		N
136251	.	T	406464	NZ_ACXX02000008.1	chromosome		N->Y
137732	A	.	407944	NZ_ACXX02000008.1	chromosome		N
152002	T	.	422213	NZ_ACXX02000008.1	chromosome		N
164887	A	.	435097	NZ_ACXX02000008.1	chromosome		N
164888	C	.	435097	NZ_ACXX02000008.1	chromosome		N
4619	T	.	1921712	NZ_ACXX02000009.1	chromosome		N->Y
68105	T	.	2047970	NZ_ACXX02000009.1	chromosome		N->Y
70654	.	A	2050520	NZ_ACXX02000009.1	chromosome		Y		Pseudo
133740	A	.	2113605	NZ_ACXX02000009.1	chromosome		Y		Pseudo
150290	.	A	2130156	NZ_ACXX02000009.1	chromosome		N->Y
161844	A	.	2141709	NZ_ACXX02000009.1	chromosome		Y
21763	.	A	4305435	NZ_ACXX02000010.1	chromosome		Y
30896	.	T	4296301	NZ_ACXX02000010.1	chromosome		Y
37508	.	A	4289688	NZ_ACXX02000010.1	chromosome		Y
38453	A	.	4288743	NZ_ACXX02000010.1	chromosome		Y
48527	A	.	4278670	NZ_ACXX02000010.1	chromosome		Y
84891	.	A	4242306	NZ_ACXX02000010.1	chromosome		Y
99705	A	.	4227492	NZ_ACXX02000010.1	chromosome		N
99733	A	.	4227465	NZ_ACXX02000010.1	chromosome		N->Y
127374	A	.	4199825	NZ_ACXX02000010.1	chromosome		N->Y
160690	.	A	4166509	NZ_ACXX02000010.1	chromosome		N->Y
20198	T	.	583571	NZ_ACXX02000011.1	chromosome		Y		Pseudo
55192	.	A	548577	NZ_ACXX02000011.1	chromosome		N
56019	.	A	547749	NZ_ACXX02000011.1	chromosome		N->Y
108544	.	T	4941662	NZ_ACXX02000011.1	chromosome		N
158665	.	A	4991784	NZ_ACXX02000011.1	chromosome		N
160991	.	A	4994111	NZ_ACXX02000011.1	chromosome		Y
31140	A	.	1624838	NZ_ACXX02000012.1	chromosome		N
56555	A	.	1650252	NZ_ACXX02000012.1	chromosome		Y
136004	T	.	1729700	NZ_ACXX02000012.1	chromosome		N
20837	.	A	945611	NZ_ACXX02000013.1	chromosome		N
26345	.	A	951120	NZ_ACXX02000013.1	chromosome		Y
35120	A	.	959894	NZ_ACXX02000013.1	chromosome		N
44117	.	T	968892	NZ_ACXX02000013.1	chromosome		Y
54399	A	.	979173	NZ_ACXX02000013.1	chromosome		Y		Pseudo
56610	.	A	981385	NZ_ACXX02000013.1	chromosome		Y
12760	.	T	4549608	NZ_ACXX02000014.1	chromosome		Y
49303	.	A	4513064	NZ_ACXX02000014.1	chromosome		Y		Pseudo
51592	.	T	4510774	NZ_ACXX02000014.1	chromosome		Y		Pseudo
54289	.	A	4508076	NZ_ACXX02000014.1	chromosome		Y
55944	A	.	4506421	NZ_ACXX02000014.1	chromosome		N
84902	.	A	4477463	NZ_ACXX02000014.1	chromosome		N
92771	A	.	4469594	NZ_ACXX02000014.1	chromosome		N
99938	.	A	4462427	NZ_ACXX02000014.1	chromosome		N
107895	.	A	4454469	NZ_ACXX02000014.1	chromosome		N
114629	.	A	4447734	NZ_ACXX02000014.1	chromosome		N
121151	.	A	4441211	NZ_ACXX02000014.1	chromosome		N
124110	.	A	4438251	NZ_ACXX02000014.1	chromosome		N
80314	T	.	3261693	NZ_ACXX02000015.1	chromosome		N->Y
80351	T	.	3261657	NZ_ACXX02000015.1	chromosome		N
80361	A	.	3261648	NZ_ACXX02000015.1	chromosome		N
97717	.	T	3244292	NZ_ACXX02000015.1	chromosome		N
97765	A	.	3244244	NZ_ACXX02000015.1	chromosome		N
123342	.	T	3218667	NZ_ACXX02000015.1	chromosome		Y		Pseudo
7591	.	A	1796318	NZ_ACXX02000016.1	chromosome		Y		Pseudo
83167	A	.	1871893	NZ_ACXX02000016.1	chromosome		Y
89902	A	.	1878627	NZ_ACXX02000016.1	chromosome		N->Y
100896	T	.	1889620	NZ_ACXX02000016.1	chromosome		N
105305	A	T	1894029	NZ_ACXX02000016.1	chromosome	S	Y	R->STOP
21236	T	.	3067436	NZ_ACXX02000017.1	chromosome		Y
26567	T	.	3072766	NZ_ACXX02000017.1	chromosome		Y
35518	T	.	3081716	NZ_ACXX02000017.1	chromosome		Y
44037	.	T	3090236	NZ_ACXX02000017.1	chromosome		N
74001	.	A	3120201	NZ_ACXX02000017.1	chromosome		N
74109	.	T	3120310	NZ_ACXX02000017.1	chromosome		N
105349	G	T	3151550	NZ_ACXX02000017.1	chromosome	S	Y	A->D
112053	T	.	3158253	NZ_ACXX02000017.1	chromosome		N
63050	.	T	4080723	NZ_ACXX02000018.1	chromosome		Y
26798	A	.	2209820	NZ_ACXX02000019.1	chromosome		Y		Pseudo
33684	A	.	2216705	NZ_ACXX02000019.1	chromosome		Y		Pseudo
33687	A	.	2216707	NZ_ACXX02000019.1	chromosome		Y		Pseudo
42161	T	.	2225180	NZ_ACXX02000019.1	chromosome		N
69131	.	A	2252151	NZ_ACXX02000019.1	chromosome		N->Y
86168	.	A	2269189	NZ_ACXX02000019.1	chromosome		N
93907	.	A	2276929	NZ_ACXX02000019.1	chromosome		N
6974	.	T	4416219	NZ_ACXX02000020.1	chromosome		N
67552	G	T	4355641	NZ_ACXX02000020.1	chromosome	S	N
72106	.	A	4351086	NZ_ACXX02000020.1	chromosome		Y		Pseudo
89911	.	A	4333280	NZ_ACXX02000020.1	chromosome		Y
90692	.	A	4332498	NZ_ACXX02000020.1	chromosome		Y
94904	C	.	4328286	NZ_ACXX02000020.1	chromosome		Y		Pseudo
94905	T	.	4328286	NZ_ACXX02000020.1	chromosome		Y		Pseudo
11314	.	A	1082588	NZ_ACXX02000021.1	chromosome		N->Y
7019	T	.	3195391	NZ_ACXX02000022.1	chromosome		N
11428	T	.	3190983	NZ_ACXX02000022.1	chromosome		N
36025	.	A	3166386	NZ_ACXX02000022.1	chromosome		Y
37916	.	A	3164494	NZ_ACXX02000022.1	chromosome		Y
1562	G	A	2556526	NZ_ACXX02000026.1	chromosome	S	Y	G->S
1567	T	C	2556521	NZ_ACXX02000026.1	chromosome	S	Y	H->H
2910	A	G	2569965	NZ_ACXX02000027.1	chromosome	S	Y	Y->C
3294	T	C	2569581	NZ_ACXX02000027.1	chromosome	S	Y	V->A
3331	A	G	2569544	NZ_ACXX02000027.1	chromosome	S	Y	I->M
3425	A	G	2569450	NZ_ACXX02000027.1	chromosome	S	Y	N->D
3534	C	T	2569341	NZ_ACXX02000027.1	chromosome	S	Y	A->V
3716	T	C	2569159	NZ_ACXX02000027.1	chromosome	S	Y	C->R
83	T	C	2280516	NZ_ACXX02000029.1	chromosome	S	Y	K->K
86	G	C	2280519	NZ_ACXX02000029.1	chromosome	S	Y	D->E
2482	A	G	2531773	NZ_ACXX02000030.1	chromosome	S	Y	K->K
2490	A	G	2531765	NZ_ACXX02000030.1	chromosome	S	Y	K->R
2494	T	G	2531761	NZ_ACXX02000030.1	chromosome	S	Y	D->E
2542	A	G	2531713	NZ_ACXX02000030.1	chromosome	S	Y	E->E
2554	A	T	2531701	NZ_ACXX02000030.1	chromosome	S	Y	V->V
2568	C	T	2531687	NZ_ACXX02000030.1	chromosome	S	Y	A->V
2579	A	G	2531676	NZ_ACXX02000030.1	chromosome	S	Y	N->D
2593	G	A	2531662	NZ_ACXX02000030.1	chromosome	S	Y	K->K
2597	C	T	2531658	NZ_ACXX02000030.1	chromosome	S	Y	L->L
2602	C	A	2531653	NZ_ACXX02000030.1	chromosome	S	Y	I->I
2629	T	G	2531626	NZ_ACXX02000030.1	chromosome	S	Y	D->E
2659	C	A	2531596	NZ_ACXX02000030.1	chromosome	S	Y	T->T
2672	A	C	2531583	NZ_ACXX02000030.1	chromosome	S	Y	R->R
324	C	T	332761	NZ_ACXX02000031.1	chromosome	S	Y	T->I
512	G	A	332949	NZ_ACXX02000031.1	chromosome	S	Y	A->T
538	A	G	332975	NZ_ACXX02000031.1	chromosome	S	Y	K->K
607	C	T	333044	NZ_ACXX02000031.1	chromosome	S	Y	S->S
622	T	C	333059	NZ_ACXX02000031.1	chromosome	S	Y	G->G
