# Supplementary material for: Insights into lignocellulose degradation: comparative genomics of anaerobic and cellulolytic Ruminiclostridium-type species
Source: Front Microbiol. 2023 Nov 23;14:1288286. doi: 10.3389/fmicb.2023.1288286 (PMC10701907; doi:10.3389/fmicb.2023.1288286)
Supplement: Supplementary file 4 [file Table_4.XLSX]

## Sheet: Sheet1
	Clostridium acetobutylicum ATCC824	Clostridium cellulovorans 743B	Ruminiclostridium herbifermentans MA18	Ruminiclostridium sufflavum DSM19573	Ruminiclostridium hungatei DSM14427	Ruminiclostridium cellobioparum DSM1351	Ruminiclostridium termitidis CT1112	Ruminiclostridium cellulolyticum H10	Ruminiclostridium josui JCM17888	Ruminiclostridium papyrosolvens C7	Ruminiclostridium sp. BNL1100	Ruminiclostridium papyrosolvens DSM2782
PTS
Glucose	CA_RS03120	CLOCEL_RS13890-13895
N-Acetyl-Glucosamine				LY28_RS08115-08120
Glucosamine	CA_RS07120
sucrose	CA_RS02365
β-glucoside(BglF)	CA_RS07395	CLOCEL_RS05110
Phosphoenol-pyruvate				LY28_RS08085-08090	CLHUN_RS15430	T344_RS0100550	CTER_RS06400		K412_RS0113355	L323_RS22815-22820		P0092_RS18700-18710
				LY28_RS15220	CLHUN_RS17710	T344_RS0102460	CTER_RS06405		K412_RS0110985	L323_RS40380
				LY28_RS15400	CLHUN_RS11220	T344_RS0120750	CTER_RS18325			L323_RS31115
				LY28_RS16195		T344_RS0114380	CTER_RS26535
						T344_RS0114385	CTER_RS23630
α-glucoside	CA_RS02925
	CA_RS17615
Nitrogen							CTER_RS03680		K412_RS0116120
							CTER_RS04195
mannitol	CA_RS00890-00900	CLOCEL_RS12030-12040				T344_RS0114375	CTER_RS06395
						T344_RS0114390	CTER_RS06410
lactose	CA_RS15245-15250
Cellobiose	CA_RS02165-02180	CLOCEL_RS14430-14445									CLO1100_RS15935-15945
Cellobiose/Diacetylchitobiose										L323_RS22825-22835		P0092_RS18685-18695
mannose	CA_RS19560-19600			LY28_RS08125					K412_RS0106330
Galactose	CA_RS15205-15215
L-Ascorbate
Fructose	CA_RS01315-01320	CLOCEL_RS00500				T344_RS0114400	CTER_RS06385
Fructoselysine/Glucoselysine				LY28_RS08110					K412_RS0120130
ABC transporter
Sulfate/Thiosulfate		CLOCEL_RS02720-02735	EHE19_RS09935-09950	LY28_RS17290-17300	CLHUN_RS19005-19020	T344_RS0105935-0105950	CTER_RS15955-15970		K412_RS0118375-0118390	L323_RS27180-27195	CLO1100_RS09400-09415	P0092_RS11420-11435
Alkane sulfonate	CA_RS00580-00590	CLOCEL_RS17430-17455	EHE19_RS09435-09450	LY28_RS03190-03195	CLHUN_RS13410-13420	T344_RS28185-0112755	CTER_RS12365-12375		K412_RS0118305-K412_RS0118320-0118325
				LY28_RS06885-06895	CLHUN_RS14115-14125	T344_RS0112805-0112810	CTER_RS12430-12435
					CLHUN_RS14155-14160		CTER_RS07595-07605
					CLHUN_RS15035-15045		CTER_RS10535-10545
Molybdate	CA_RS01575-01580	CLOCEL_RS07700-07710	EHE19_RS01290-01300	LY28_RS17610-17620	CLHUN_RS16520-16525	T344_RS0116470-0116480	CTER_RS14385-14395	CCEL_RS08075-08080	K412_RS0101760-0101775	L323_RS30480-30485	CLO1100_RS12515-12525	P0092_RS14530-14540
Iron(III)			EHE19_RS05755-05765			T344_RS0119885-0119895	CTER_RS17825-17835
							CTER_RS21300-21310
Spemidine/Putrescine	CA_RS04480-04495	CLOCEL_RS14375-14385	EHE19_RS14835-14850		CLHUN_RS16180-16190	T344_RS0126555-0126570	CTER_RS16740-16755	CCEL_RS04515-04530	K412_RS0111270-K412_RS0111280-0111285	L323_RS34240-34255	CLO1100_RS15405-15420	P0092_RS18240-18255
Osmoprotectant	CA_RS07715-07730					T344_RS0122730-0122745	CTER_RS25050-25065	CCEL_RS16715-16720	K412_RS0107475-0107480			P0092_RS21020-21025
	CA_RS14650-14655					T344_RS0114950-0114965	CTER_RS25585-25600
Raffinose/stachyose/melibiose	CA_RS18875-18885	CLOCEL_RS09135-09145	EHE19_RS07190-07200	LY28_RS01400-01410	CLHUN_RS02200-02210	T344_RS0100055-0100060	CTER_RS12610-12620	CCEL_RS01010-01020	K412_RS0109450-0109460	L323_RS35560-35570	CLO1100_RS00715-00725	P0092_RS01090-01100
		CLOCEL_RS16020-16030	EHE19_RS12755-12765	LY28_RS08815-08830	CLHUN_RS16295-16305	T344_RS0100610-0100620	CTER_RS13300-13310	CCEL_RS05015-05025	K412_RS0112290-0112305	L323_RS24160-24170	CLO1100_RS01030-01040	P0092_RS06155-06165
			EHE19_RS13980-13990		CLHUN_RS07135-07145	T344_RS0108535-0108545	CTER_RS02285-02295	CCEL_RS05150-05160		L323_RS37340-37350	CLO1100_RS01700-01710	P0092_RS06400-06410
					CLHUN_RS08395-08410	T344_RS0125570-0125575	CTER_RS14610-CTER_RS14620	CCEL_RS05685-05700		L323_RS30050-30055-L323_RS30065	CLO1100_RS14200-14210	P0092_RS16795-16810
						T344_RS27510-0104080	CTER_RS24130-CTER_RS24135	CCEL_RS15080-15090			CLO1100_RS18125-18135	P0092_RS15905-15915
						T344_RS0109375-0109385	CTER_RS03745-03755
						T344_RS0109595-0109605	CTER_RS15620-15630
						T344_RS0118645-0118655	CTER_RS17275-17285
						T344_RS0118735-0118740	CTER_RS17495-17505
						T344_RS0120175-0120185	CTER_RS18000-18010
						T344_RS0110445-0110455	CTER_RS18030-18045
						T344_RS0121095-0121105	CTER_RS06625-06635
						T344_RS0121200-0121205	CTER_RS06730-06740
						T344_RS0111600-28065	CTER_RS07480-07490
						T344_RS0126110-0126125	CTER_RS07550-CTER_RS07560
						T344_RS0112535-0112545	CTER_RS07775-CTER_RS07780-CTER_RS07805
						T344_RS0113000-0113010	CTER_RS08390-08400
						T344_RS0122020-0122030	CTER_RS20610-20620
						T344_RS0113770-T344_RS0113785-T344_RS0113790	CTER_RS09480-09485
						T344_RS29195-0123580	CTER_RS21790-21800
						T344_RS0116150-0116160	CTER_RS10660-10670
						T344_RS0117120-0117130	CTER_RS10895-10905
							CTER_RS11275-11285
							CTER_RS23560-23570
							CTER_RS11515-11525
Lactose/L-arabinose		CLOCEL_RS20340-20350
		CLOCEL_RS20395-20405
Aldouronate		CLOCEL_RS00235-00245	EHE19_RS00985-00995	LY28_RS01720-01725	CLHUN_RS13590-13600	T344_RS0100660-0100670	CTER_RS00930-00945	CCEL_RS00720-00730	K412_RS0102900-0102910	L323_RS21795-21805	CLO1100_RS00690-00700	P0092_RS00725-00735
			EHE19_RS02145-02150	LY28_RS04920-04930	CLHUN_RS01480-01490	T344_RS0100735-0100745	CTER_RS13035-13045	CCEL_RS00760-00765	K412_RS0103585-0103595	L323_RS21835-21845	CLO1100_RS00750-00760	P0092_RS00760-00770
			EHE19_RS07985-07995	LY28_RS15575-15585	CLHUN_RS02625-02635	T344_RS0123960-0123970	CTER_RS01315-01325	CCEL_RS04765-04775	K412_RS0109135-0109145	L323_RS34570-34580	CLO1100_RS03690-03700	P0092_RS04470-04480
			EHE19_RS08605-08615		CLHUN_RS03025-CLHUN_RS03035-03040	T344_RS0102720-0102730	CTER_RS13665-13675	CCEL_RS05095-05105	K412_RS0109175-0109185	L323_RS38060-38070	CLO1100_RS04555-04565	P0092_RS05260-05270
					CLHUN_RS04020-04030	T344_RS0102895-0102905	CTER_RS02615-02625	CCEL_RS06275-06285		L323_RS31910-31920	CLO1100_RS15745-15755
					CLHUN_RS04845-04855	T344_RS0125065-0125075	CTER_RS02670-02675	CCEL_RS12440-12450
					CLHUN_RS09035-09045	T344_RS0125165-0125175	CTER_RS28670-02695
					CLHUN_RS10430-10440	T344_RS0103565-0103575	CTER_RS24325-24335
						T344_RS0108975-0108985	CTER_RS03180-03190
						T344_RS0109015-0109025	CTER_RS03360-03370
						T344_RS0119535-0119545	CTER_RS24565-24575
						T344_RS0120070-30010	CTER_RS24690-24700
						T344_RS0109985-0109995	CTER_RS15370-15380
						T344_RS0120245-0120255	CTER_RS25360-CTER_RS25370
						T344_RS0110065-0110075	CTER_RS25510-25520
						T344_RS0110965-0110975	CTER_RS04425-04435
						T344_RS28980-0121270	CTER_RS25845-25855
						T344_RS0121550-0121565	CTER_RS04640-04650
						T344_RS0121645-0121655	CTER_RS25980-25990
						T344_RS0111520-0111530	CTER_RS16575-16585
						T344_RS0111740-28080	CTER_RS16620-CTER_RS16630
						T344_RS0111775-0111790	CTER_RS26190-26200
						T344_RS0126595-0126605	CTER_RS26295-27340
						T344_RS0111895-T344_RS0111905-T344_RS0111910	CTER_RS16705-16715
						T344_RS0111980-0111990	CTER_RS05940-05955
						T344_RS0113155-0113160	CTER_RS17730-17740
						T344_RS0121860-29025	CTER_RS06065-CTER_RS06075
						T344_RS0122375-0122385	CTER_RS17950-CTER_RS17955
						T344_RS0113880-29790	CTER_RS18140-18150
						T344_RS0122480-0122490	CTER_RS18485-18495
						T344_RS0114120-0114130	CTER_RS06785-06795
						T344_RS0108080-0108095	CTER_RS19070-19080
						T344_RS27860-T344_RS0108220	CTER_RS07105-07120
						T344_RS0116015-0116025	CTER_RS07235-07250
						T344_RS0117370-T344_RS0117380	CTER_RS07285-07295
							CTER_RS20325-20330
							CTER_RS08185-CTER_RS08190-CTER_RS08200
							CTER_RS20785-20795
							CTER_RS09025-CTER_RS09035-CTER_RS09040
							CTER_RS09110-09120
							CTER_RS09305-09315
							CTER_RS22230-CTER_RS22240
							CTER_RS22270-22275
							CTER_RS10035-10050
							CTER_RS22435-22445
							CTER_RS23450-23460
General L-Amino acid				LY28_RS03550-03560								P0092_RS18055-18070
N-Acetylglucosamine						T344_RS0117685-0117700	CTER_RS11240-11250
Galactose oligomer/Maltooligosaccharide						T344_RS0110655-T344_RS0110665
						T344_RS0117730-0117735
Cellobiose						T344_RS0119600-0119610	CTER_RS08655-08665	CCEL_RS10675-10685	K412_RS0101360-0101370	L323_RS22455-22465	CLO1100_RS12140-12150	P0092_RS14120-14130
						T344_RS0123310-T344_RS0123320	CTER_RS21035-21045
							CTER_RS09185-CTER_RS09195
Multiple sugar						T344_RS0120720-0120730	CTER_RS26505-26515	CCEL_RS10050-10060	K412_RS0100595-0100605	L323_RS25475-25485	CLO1100_RS11300-11310	P0092_RS13490-13500
								CCEL_RS13545-13560
Nucleoside	CA_RS03790-03805	CLOCEL_RS03620-03635	EHE19_RS05655-05670	LY28_RS04420-04435	CLHUN_RS03145-03160	T344_RS0112250-0112265	CTER_RS01275-01290	CCEL_RS05395-05405	K412_RS0113650-0113665	L323_RS33355-33370	CLO1100_RS05425-05440	P0092_RS06610-06625
		CLOCEL_RS07020-07035			CLHUN_RS19410-19425	T344_RS0107300-0107315	CTER_RS24910-24925	CCEL_RS07075-07090	K412_RS0111945-0111960	L323_RS33385-L323_RS33395	CLO1100_RS14560-14575	P0092_RS17390-17405
					CLHUN_RS08670-08685	T344_RS0122585-0122600	CTER_RS09415-09430		K412_RS0111970-0111985	L323_RS37170-37185	CLO1100_RS14590-14605
Ribose/autoinducer2/D-xylose		CLOCEL_RS12945-12955	EHE19_RS09395-09400	LY28_RS00740-00750	CLHUN_RS10300-10310	T344_RS0107640-27790	CTER_RS00840-00845
				LY28_RS01325-01335		T344_RS0126735-0126745	CTER_RS02730-02740
				LY28_RS02625-02635			CTER_RS03295-03300
							CTER_RS04305-04315
							CTER_RS07900-07910
Galactofuranose			EHE19_RS00270-00285			T344_RS0118565-0118580	CTER_RS14935-14950	CCEL_RS06130-06145	K412_RS0103050-0103065	L323_RS33020-33025-L323_RS33035	CLO1100_RS04395-04410	P0092_RS05105-05120
						T344_RS0111685-0111695
Methyl-galactoside		CLOCEL_RS05655-05660		LY28_RS08495-08505	CLHUN_RS09270-09280
		CLOCEL_RS06135-06145
		CLOCEL_RS19210-19225
myo-Inositol			EHE19_RS09395-09405	LY28_RS07425-07435	CLHUN_RS16400-16410	T344_RS0101260-0101270	CTER_RS23130-23140	CCEL_RS08285-08295	K412_RS0101900-0101910	L323_RS30600-30605	CLO1100_RS09340-09350	P0092_RS11350-11360
				LY28_RS08165-08170							CLO1100_RS12640-12650	P0092_RS14615-14625
				LY28_RS12365-12375
Glycerol-3-phosphate											CLO1100_RS14645-14655
Phosphate		CLOCEL_RS09295-09310	EHE19_RS06240-06255	LY28_RS01755-01765	CLHUN_RS09075-09090	T344_RS0108920-0108935	CTER_RS00635-00650	CCEL_RS10630-10645	K412_RS0101315-K412_RS0101325-0101335	L323_RS32950-L323_RS32960-32970	CLO1100_RS12095-12115	P0092_RS11185-11195
						T344_RS0105680-0105690	CTER_RS03140-03150					P0092_RS14075-P0092_RS14085-14095
Glutamine
Cystine(TcyA)
Cystine(TcyK)					CLHUN_RS15015-CLHUN_RS15025-15030
S-Methylcysteine
Arginine/Lysine/Histidine			EHE19_RS06040-06050	LY28_RS10760-10770	CLHUN_RS15965-15975	T344_RS0111310-0111320	CTER_RS00215-00225	CCEL_RS13085-13095	K412_RS0104305-0104315	L323_RS39605-39615	CLO1100_RS02995-03005	P0092_RS03615-03625
Branched-chain amino acid		CLOCEL_RS05920-05940			CLHUN_RS18230-18250	T344_RS0106040-0106060	CTER_RS16060-16080
		CLOCEL_RS20495-20515
D-Methionine		CLOCEL_RS13360-13370	EHE19_RS05990-05600	LY28_RS03295-03305	CLHUN_RS18165-18175	T344_RS0105975-0105985	CTER_RS15995-16000		K412_RS0119340-0119345	L323_RS34355-34365	CLO1100_RS15475-15485	P0092_RS18330-18340
			EHE19_RS09690-09700	LY28_RS06900-06910	CLHUN_RS08060-08070	T344_RS0126470-0126480	CTER_RS16830-16840		K412_RS0108000-0108010	L323_RS23535-23545	CLO1100_RS19485-19495	P0092_RS21620-21630
									K412_RS0111205-0111215
Oligopeptide	CA_RS18665-18685	CLOCEL_RS06750-06770	EHE19_RS00230-00250		CLHUN_RS03390-03410	T344_RS0118140-0118160	CTER_RS05005-05025	CCEL_RS00230-00250		L323_RS22260-22275	CLO1100_RS00250-00270	P0092_RS00245-00265
	CA_RS18695-18715					T344_RS0108225-0108245	CTER_RS06080-06100
	CA_RS18725-18745					T344_RS0117180-0117205	CTER_RS09535-09555
Oligogalacturonide						T344_RS0122420-0122425	CTER_RS17775-17785		K412_RS0108675-0108685-K412_RS0108695			P0092_RS18510-18520
Fe-siderophore		CLOCEL_RS04370-04385			CLHUN_RS20040-20050	T344_RS0121910-0121925	CTER_RS07615-07630
Zinc	CA_RS14810-14815	CLOCEL_RS00725-00730	EHE19_RS18670-18675	LY28_RS08940-LY28_RS11280-11285	CLHUN_RS12715-12720-CLHUN_RS08245	T344_RS0121985-0121995	CTER_RS07515-07525	CCEL_RS17120-17125	K412_RS0107920-0107925-K412_RS0112415	L323_RS36690-36695-L323_RS30250	CLO1100_RS19405-19410	P0092_RS16685-P0092_RS21530-21535
Cobalt	CA_RS07180-07195	CLOCEL_RS11110-11125	EHE19_RS16120-16135	LY28_RS18240-18245	CLHUN_RS01830-01845	T344_RS0126395-0126410	CTER_RS16890-16900	CCEL_RS05925-05935	K412_RS0105355-0105365	L323_RS38000-38015	CLO1100_RS04605-04620	P0092_RS05440-05455
	CA_RS04150-04160	CLOCEL_RS21330-21340	EHE19_RS14885-14895		CLHUN_RS08125-CLHUN_RS08135-08140	T344_RS0108000-0108015	CTER_RS05865-05880	CCEL_RS06350-06365	K412_RS0112525-0112535	L323_RS30355-30365	CLO1100_RS13855-13865	P0092_RS05995-06005
Biotin	CA_RS15925-15935	CLOCEL_RS18440-18450	EHE19_RS03925-03940	LY28_RS16095-LY28_RS16110-16115	CLHUN_RS15610-15615	T344_RS0102285-T344_RS0102295-T344_RS0102300	CTER_RS14635-CTER_RS14640-CTER_RS14650	CCEL_RS04015-04030	K412_RS0117380-0117390	L323_RS26325-26335	CLO1100_RS02290-02305	P0092_RS21070-21080
			EHE19_RS09130-09140	LY28_RS10025-10035	CLHUN_RS17510-17515	T344_RS0105390-0105400	CTER_RS05355-05365		K412_RS0110800-0110805		CLO1100_RS10310-10320
Erythritol						T344_RS0119500-T344_RS0119505-T344_RS0119515	CTER_RS20975-CTER_RS20980-CTER_RS20990
Urea					CLHUN_RS16955-16975	T344_RS0110845-0110865	CTER_RS25730-25750
Taurine					CLHUN_RS20940-20950
D-xylose					CLHUN_RS03205-03220	T344_RS0107890-T344_RS0107900-0107910	CTER_RS05760-CTER_RS05770-05780
Arabinooligosaccharide						T344_RS0127140-0127150	CTER_RS20640-20650					P0092_RS08385-08395
Glucose/Mannose
Chitobiose(ChiE)						T344_RS0121445-0121455	CTER_RS06975-06985
							CTER_RS09270-09280
sn-Glycerol 3-phosphate	CA_RS02385-02395									L323_RS33440-33450		P0092_RS17455-17465
Trehalose/Maltose						T344_RS0119650-0119655
						T344_RS0106385-0106390
Glutathione										L323_RS33930-33935
Nickel					CLHUN_RS05660-CLHUN_RS05670-05675
TCS	CA_RS00635-00640	CLOCEL_RS00225-00230	EHE19_RS11210-11220	LY28_RS01275-01280	CLHUN_RS00585-00590	T344_RS0123870-0123875	CTER_RS00395-00400	CCEL_RS00740-00750	K412_RS00270-00275	L323_RS21465-21470	CLO1100_RS00705-00710	P0092_RS00745-00755
	CA_RS01250-01255	CLOCEL_RS00130	EHE19_RS09725-09730	LY28_RS01705-01710	CLHUN_RS02230-02240	T344_RS0100530-0100535	CTER_RS01420-01425	CCEL_RS01000-01005	K412_RS00905-00910	L323_RS21810-21820	CLO1100_RS00735-00745	P0092_RS01080-01085
	CA_RS01620-01625	CLOCEL_RS16035-16040	EHE19_RS08965-08970	LY28_RS01740-01745	CLHUN_RS03195-03200	T344_RS0100650-0100655	CTER_RS02005-02010	CCEL_RS01230-01235	K412_RS01345-01350	L323_RS22470-22475	CLO1100_RS01020-01025	P0092_RS01415-01420
	CA_RS01845-01855	CLOCEL_RS17210-17215	EHE19_RS08385-08390	LY28_RS02125-02130	CLHUN_RS04045-04050	T344_RS0100835-0100840	CTER_RS02130-02135	CCEL_RS02825-02830	K412_RS01375-01380	L323_RS22620-22625	CLO1100_RS01305-01310	P0092_RS02615-02620
	CA_RS02105-02110	CLOCEL_RS19050-19055	EHE19_RS08010-08015	LY28_RS03775-03780	CLHUN_RS04270-04275	T344_RS0102885-0102890	CTER_RS02655-02660	CCEL_RS04755-04760	K412_RS01540-01545	L323_RS22780-22785	CLO1100_RS01690-01695	P0092_RS02965-02970
	CA_RS02500-02505	CLOCEL_RS19235-19240	EHE19_RS07975-07980	LY28_RS04780-04785	CLHUN_RS04330-04335	T344_RS0103550-0103555	CTER_RS02540-02545	CCEL_RS04995-05000	K412_RS01855-01860	L323_RS23130-23135	CLO1100_RS02500-02505	P0092_RS03080-03085
	CA_RS02875-02880	CLOCEL_RS20175-20180	EHE19_RS07180-07185	LY28_RS04905-04915	CLHUN_RS04835-04840	T344_RS0103640-0103645	CTER_RS03455-03460	CCEL_RS05780-05785	K412_RS03040-03045	L323_RS24175-24180	CLO1100_RS03615-03620	P0092_RS03405-03410
	CA_RS03090-03095	CLOCEL_RS20805-20810	EHE19_RS13870-13875	LY28_RS09095-09100	CLHUN_RS04905-04910	T344_RS0104325-0104330	CTER_RS03715-03720	CCEL_RS05800-05805	K412_RS04600-04605	L323_RS25255-25260	CLO1100_RS04415-04420	P0092_RS03690-03695
	CA_RS03545-03550	CLOCEL_RS20855-20860	EHE19_RS13970-13975	LY28_RS10405-10410	CLHUN_RS07030-07035	T344_RS0104375-0104380	CTER_RS04070-04075	CCEL_RS06150-06155	K412_RS07810-07815	L323_RS25755-25760	CLO1100_RS06830-07190	P0092_RS04495-04500
	CA_RS04445-04450	CLOCEL_RS02345-02350	EHE19_RS14620-14625	LY28_RS10445-10450	CLHUN_RS07720-07725	T344_RS0104640-0104645	CTER_RS04440-04445	CCEL_RS07805-07810	K412_RS09160-09170	L323_RS26015-26025	CLO1100_RS07670-07675	P0092_RS04750-04755
	CA_RS04600-04615	CLOCEL_RS01370-01375	EHE19_RS14735-14740	LY28_RS10600-10605	CLHUN_RS08255-08260	T344_RS0107660-0107665	CTER_RS04335-04340	CCEL_RS08300-08305	K412_RS09740-09745	L323_RS26830-26845	CLO1100_RS09355-09360	P0092_RS05125-05130
	CA_RS04620-04625	CLOCEL_RS12430-12435	EHE19_RS00295-00300	LY28_RS11185-11190	CLHUN_RS08385-08390	T344_RS0105150-0105155	CTER_RS04230-04235	CCEL_RS08365-08370	K412_RS12405-12410	L323_RS27235-27240	CLO1100_RS09785-09800	P0092_RS06170-06175
	CA_RS07620-07625	CLOCEL_RS12670-12680	EHE19_RS00915-00920	LY28_RS11475-11480	CLHUN_RS08795-08800	T344_RS0105465-0105670	CTER_RS05750-05755	CCEL_RS08640-08645	K412_RS16220-16225	L323_RS27555-27570	CLO1100_RS10595-10600	P0092_RS06390-06395
	CA_RS07865-07870	CLOCEL_RS12715-12720	EHE19_RS00970-00980	LY28_RS13175-13180	CLHUN_RS08980-08985	T344_RS0106975-0106980	CTER_RS06055-06060	CCEL_RS09425-09430	K412_RS16360-16365	L323_RS30070-30075	CLO1100_RS10770-10780	P0092_RS06475-06480
	CA_RS07915-07920	CLOCEL_RS14720-14725	EHE19_RS01015-01020	LY28_RS13375-13380	CLHUN_RS09060-09065	T344_RS0107560-0107565	CTER_RS07035-07035	CCEL_RS09575-09580	K412_RS17105-17110	L323_RS30235-30240	CLO1100_RS11040-11045	P0092_RS08400-08405
	CA_RS08100-08105	CLOCEL_RS06550-06555	EHE19_RS05770-05775	LY28_RS15200-15205	CLHUN_RS09370-09375	T344_RS0107880-0107885	CTER_RS08100-08105	CCEL_RS10250-10255	K412_RS17880-17885	L323_RS30565-30570	CLO1100_RS11525-11530	P0092_RS08480-08485
	CA_RS08835-08840	CLOCEL_RS05825-05830	EHE19_RS05350-05355	LY28_RS15690-15695	CLHUN_RS10415-10425	T344_RS0108200-0108205	CTER_RS09140-09145	CCEL_RS10655-10660	K412_RS18250-21135	L323_RS31230-31330	CLO1100_RS12125-12130	P0092_RS11045-11050
	CA_RS11400-11420	CLOCEL_RS04750-04755	EHE19_RS06265-06270	LY28_RS17970-17975	CLHUN_RS11980-11995	T344_RS0108945-0108950	CTER_RS11200-11205	CCEL_RS10690-10695	K412_RS04535-04540	L323_RS31835-31840	CLO1100_RS12155-12160	P0092_RS11365-11370
	CA_RS12485-12490	CLOCEL_RS04615-04620	EHE19_RS18465-18470	LY28_RS18285-18290	CLHUN_RS12440-12445	T344_RS0109030-0109035	CTER_RS26975-26980	CCEL_RS10845-10850	K412_RS14460-22430	L323_RS32980-32985	CLO1100_RS12305-12310	P0092_RS11670-11675
	CA_RS14015-14020	CLOCEL_RS04530-04535	EHE19_RS11590-11595	LY28_RS18260-18265	CLHUN_RS12830-12840	T344_RS0109975-0109980	CTER_RS12470-12475	CCEL_RS11365-11370	K412_RS03565-03570	L323_RS33010-33015	CLO1100_RS12605-12610	P0092_RS11955-11970
	CA_RS14210-14215	CLOCEL_RS13610-13615	EHE19_RS18790-18795	LY28_RS10100-10105	CLHUN_RS13125-13130	T344_RS0110980-0110985	CTER_RS12625-12630	CCEL_RS11700-11705	K412_RS13330-13335	L323_RS33630-33635	CLO1100_RS13940-13945	P0092_RS12660-12665
	CA_RS15120-15125	CLOCEL_RS11190-11195	EHE19_RS08635-08640	LY28_RS05855-05860	CLHUN_RS13465-13470	T344_RS0111620-0111625	CTER_RS13330-13335	CCEL_RS13420-13425	K412_RS12310-12315	L323_RS34040-34045	CLO1100_RS13995-14000	P0092_RS12875-12880
	CA_RS16570-16575	CLOCEL_RS09285-09290	EHE19_RS14785-14790	LY28_RS08925-08930	CLHUN_RS16940-16940	T344_RS0111630-0111635	CTER_RS14040-14045	CCEL_RS17015-17020		L323_RS34095-34100	CLO1100_RS14015-14020	P0092_RS12905-12910
	CA_RS17435-17440	CLOCEL_RS07650-07655	EHE19_RS12770-12775		CLHUN_RS17610-17615	T344_RS0111675-0111680	CTER_RS14545-14550	CCEL_RS12420-12425		L323_RS34335-34340	CLO1100_RS14905-14910	P0092_RS13205-13210
	CA_RS17635-17640	CLOCEL_RS07595-07600	EHE19_RS11555-11560		CLHUN_RS17690-17695	T344_RS0112010-0112015	CTER_RS14920-14925	CCEL_RS04640-04645		L323_RS34585-34590	CLO1100_RS15245-15250	P0092_RS13475-13480
	CA_RS18060-18065	CLOCEL_RS07460-07465	EHE19_RS15985-15990		CLHUN_RS20630-20635	T344_RS0112550-0112555	CTER_RS15610-15615	CCEL_RS10035-10040		L323_RS35550-35555	CLO1100_RS15295-15300	P0092_RS13695-13700
	CA_RS18835-18840	CLOCEL_RS03395-03400			CLHUN_RS16945-16945	T344_RS0112845-0112850	CTER_RS15385-15390	CCEL_RS05705-05710		L323_RS36275-36280	CLO1100_RS15760-15765	P0092_RS14105-14110
	CA_RS18910-18915	CLOCEL_RS04655-04660			CLHUN_RS01555-01560	T344_RS0113015-0113020	CTER_RS15850-15855	CCEL_RS16285-16290		L323_RS36580-36585	CLO1100_RS18960-18965	P0092_RS14135-14140
		CLOCEL_RS05600-05605			CLHUN_RS04305-04310	T344_RS0113170-0113175	CTER_RS17720-17725			L323_RS37355-37360	CLO1100_RS19290-19295	P0092_RS14300-14305
		CLOCEL_RS12925-12930			CLHUN_RS04935-04940	T344_RS0113240-0113245	CTER_RS17790-17795			L323_RS26185-26190	CLO1100_RS14190-14195	P0092_RS15120-15125
		CLOCEL_RS20410-20415			CLHUN_RS06315-06320	T344_RS0114095-0114100	CTER_RS27140-27145			L323_RS31135-31140	CLO1100_RS13335-13340	P0092_RS15280-15285
		CLOCEL_RS21575-21580			CLHUN_RS08210-08215	T344_RS0114275-0114280	CTER_RS18920-18925			L323_RS25495-25500	CLO1100_RS13000-13005	P0092_RS15660-15665
					CLHUN_RS09830-09835	T344_RS0115095-0115100	CTER_RS27155-27160			L323_RS31935-31940	CLO1100_RS16115	P0092_RS16620-16625
					CLHUN_RS14060-14065	T344_RS0116030-0116035	CTER_RS19720-19725			L323_RS30285-30290	CLO1100_RS03715-03720	P0092_RS16675-16680
						T344_RS0116070-0116075	CTER_RS20420-20425			L323_RS27520-27525	CLO1100_RS05230-05235	P0092_RS16695-16700
						T344_RS0116165-0116170	CTER_RS20230-20235				CLO1100_RS11285-11290	P0092_RS16785-16790
						T344_RS0117440-0117445	CTER_RS20705-20710					P0092_RS17970-17975
						T344_RS0117845-0117850	CTER_RS21050-21055					P0092_RS17985-17990
						T344_RS0118550-0118555	CTER_RS21350-21355					P0092_RS18480-18485
						T344_RS0119555-0119560	CTER_RS21290-21295					P0092_RS18830-18835
						T344_RS0119685-0119690	CTER_RS00360-00365					P0092_RS18855-18860
						T344_RS0119875-0119880	CTER_RS04655-04660					P0092_RS21090-21095
						T344_RS0119935-0119940	CTER_RS04735-04745					P0092_RS21405-21410
						T344_RS0119975-0119980	CTER_RS05960-05965
						T344_RS0121110-0121115	CTER_RS05590-05595
						T344_RS0121275-0121280	CTER_RS04280-04285
						T344_RS0121500-0121510	CTER_RS04355-04360
						T344_RS0122010-0122015	CTER_RS03690-03695
						T344_RS0122495-0122500	CTER_RS06640-06645
						T344_RS0123950-0123955	CTER_RS07215-07220
						T344_RS0125155-0125160	CTER_RS06800-06805
						T344_RS0125870-0125875	CTER_RS07025-07030
						T344_RS0127080-0127085	CTER_RS07790-07795
						T344_RS0104960-0104970	CTER_RS11290-11295
						T344_RS0108100-0108105	CTER_RS11105-11110
						T344_RS0109585-0109590	CTER_RS13485-13490
						T344_RS0109650-0109655	CTER_RS13920-13925
						T344_RS0113750-0113755	CTER_RS15425-15430
						T344_RS0115035-0115040	CTER_RS12935-12940
						T344_RS0116335-0116340	CTER_RS13055-13060
						T344_RS0118725-0118730	CTER_RS25375-25380
						T344_RS0119615-0119620	CTER_RS25470-25475
						T344_RS0122410-0122415	CTER_RS25525-25530
						T344_RS0123860-0123865	CTER_RS25755-25765
						T344_RS0126130-0126135	CTER_RS01525-01530
						T344_RS0126305-0126310	CTER_RS07495-07500
						T344_RS0126750-0126755	CTER_RS08175-08180
						T344_RS0100215-29500	CTER_RS00380-00385
						T344_RS0104065-29595	CTER_RS00855-00860
						T344_RS0109630-29685	CTER_RS02750-02755
						T344_RS0109690-29690	CTER_RS05250-05255
						T344_RS0110870-28020	CTER_RS10675-10680
						T344_RS0110880-28020	CTER_RS10910-10915
						T344_RS0111755-29725	CTER_RS14625-14630
						T344_RS0113775-28265	CTER_RS17290-17295
						T344_RS0115310-28410	CTER_RS17990-17995
						T344_RS0117770-28595	CTER_RS18050-18055
						T344_RS0122660-29100	CTER_RS19095-19100
						T344_RS0125060-29280	CTER_RS20600-20605
						T344_RS0125585-30110	CTER_RS21095-21100
						T344_RS29800-29810	CTER_RS21375-21380
						T344_RS29825-29835	CTER_RS22310-22315
						T344_RS0114325-29820	CTER_RS23305-23310
							CTER_RS23355-23360
							CTER_RS23505-23510
							CTER_RS23645-23650
							CTER_RS24255-24260
							CTER_RS24315-24320
							CTER_RS24580-24585
							CTER_RS24705-24710
							CTER_RS25495-25500
							CTER_RS25860-25865
							CTER_RS26145-26150
							CTER_RS26620-26625
							CTER_RS27130-27135
							CTER_RS17225-17230
