# Supplementary material for: Insights into lignocellulose degradation: comparative genomics of anaerobic and cellulolytic Ruminiclostridium-type species
Source: Front Microbiol. 2023 Nov 23;14:1288286. doi: 10.3389/fmicb.2023.1288286 (PMC10701907; doi:10.3389/fmicb.2023.1288286)
Supplement: Supplementary file 5 [file Table_5.XLSX]

## Sheet: Sheet1
	Clostridium acetobutylicum ATCC824	Clostridium cellulovorans 743B	Ruminiclostridium herbifermentans MA18	Ruminiclostridium sufflavum DSM19573	Ruminiclostridium hungatei DSM14427	Ruminiclostridium cellobioparum DSM1351	Ruminiclostridium termitidis CT1112	Ruminiclostridium cellulolyticum H10	Ruminiclostridium josui JCM17888	Ruminiclostridium papyrosolvens C7	Ruminiclostridium sp. BNL1100	Ruminiclostridium papyrosolvens DSM2782
PTS
Glucose	CA_RS03120	CLOCEL_RS13890-13895
N-Acetyl-Glucosamine				LY28_RS08115-08120
Glucosamine	CA_RS07120
sucrose	CA_RS02365
β-glucoside(BglF)	CA_RS07395	CLOCEL_RS05110
α-glucoside	CA_RS02925
	CA_RS17615
mannitol	CA_RS00890-00900	CLOCEL_RS12030-12040				T344_RS0114375	CTER_RS06395
						T344_RS0114390	CTER_RS06410
lactose	CA_RS15245-15250
Cellobiose	CA_RS02165-02180	CLOCEL_RS14430-14445								L323_RS22825-22835	CLO1100_RS15935-15945	P0092_RS18685-18695
mannose	CA_RS19560-19600			LY28_RS08125					K412_RS0106330
Galactose	CA_RS15205-15215
Fructose	CA_RS01315-01320	CLOCEL_RS00500		LY28_RS08110		T344_RS0114400	CTER_RS06385		K412_RS0120130
ABC transporter
Raffinose/stachyose/melibiose	CA_RS18875-18885	CLOCEL_RS09135-09145	EHE19_RS07190-07200	LY28_RS01400-01410	CLHUN_RS02200-02210	T344_RS0100055-0100060	CTER_RS12610-12620	CCEL_RS01010-01020	K412_RS0109450-0109460	L323_RS35560-35570	CLO1100_RS00715-00725	P0092_RS01090-01100
		CLOCEL_RS16020-16030	EHE19_RS12755-12765	LY28_RS08815-08830	CLHUN_RS16295-16305	T344_RS0100610-0100620	CTER_RS13300-13310	CCEL_RS05015-05025	K412_RS0112290-0112305	L323_RS24160-24170	CLO1100_RS01030-01040	P0092_RS06155-06165
			EHE19_RS13980-13990		CLHUN_RS07135-07145	T344_RS0108535-0108545	CTER_RS02285-02295	CCEL_RS05150-05160		L323_RS37340-37350	CLO1100_RS01700-01710	P0092_RS06400-06410
					CLHUN_RS08395-08410	T344_RS0125570-0125575	CTER_RS14610-CTER_RS14620	CCEL_RS05685-05700		L323_RS30050-30055-L323_RS30065	CLO1100_RS14200-14210	P0092_RS16795-16810
						T344_RS27510-0104080	CTER_RS24130-CTER_RS24135	CCEL_RS15080-15090			CLO1100_RS18125-18135	P0092_RS15905-15915
						T344_RS0109375-0109385	CTER_RS03745-03755
						T344_RS0109595-0109605	CTER_RS15620-15630
						T344_RS0118645-0118655	CTER_RS17275-17285
						T344_RS0118735-0118740	CTER_RS17495-17505
						T344_RS0120175-0120185	CTER_RS18000-18010
						T344_RS0110445-0110455	CTER_RS18030-18045
						T344_RS0121095-0121105	CTER_RS06625-06635
						T344_RS0121200-0121205	CTER_RS06730-06740
						T344_RS0111600-28065	CTER_RS07480-07490
						T344_RS0126110-0126125	CTER_RS07550-CTER_RS07560
						T344_RS0112535-0112545	CTER_RS07775-CTER_RS07780-CTER_RS07805
						T344_RS0113000-0113010	CTER_RS08390-08400
						T344_RS0122020-0122030	CTER_RS20610-20620
						T344_RS0113770-T344_RS0113785-T344_RS0113790	CTER_RS09480-09485
						T344_RS29195-0123580	CTER_RS21790-21800
						T344_RS0116150-0116160	CTER_RS10660-10670
						T344_RS0117120-0117130	CTER_RS10895-10905
							CTER_RS11275-11285
							CTER_RS23560-23570
							CTER_RS11515-11525
Lactose/L-arabinose		CLOCEL_RS20340-20350
		CLOCEL_RS20395-20405
Aldouronate		CLOCEL_RS00235-00245	EHE19_RS00985-00995	LY28_RS01720-01725	CLHUN_RS13590-13600	T344_RS0100660-0100670	CTER_RS00930-00945	CCEL_RS00720-00730	K412_RS0102900-0102910	L323_RS21795-21805	CLO1100_RS00690-00700	P0092_RS00725-00735
			EHE19_RS02145-02150	LY28_RS04920-04930	CLHUN_RS01480-01490	T344_RS0100735-0100745	CTER_RS13035-13045	CCEL_RS00760-00765	K412_RS0103585-0103595	L323_RS21835-21845	CLO1100_RS00750-00760	P0092_RS00760-00770
			EHE19_RS07985-07995	LY28_RS15575-15585	CLHUN_RS02625-02635	T344_RS0123960-0123970	CTER_RS01315-01325	CCEL_RS04765-04775	K412_RS0109135-0109145	L323_RS34570-34580	CLO1100_RS03690-03700	P0092_RS04470-04480
			EHE19_RS08605-08615		CLHUN_RS03025-CLHUN_RS03035-03040	T344_RS0102720-0102730	CTER_RS13665-13675	CCEL_RS05095-05105	K412_RS0109175-0109185	L323_RS38060-38070	CLO1100_RS04555-04565	P0092_RS05260-05270
					CLHUN_RS04020-04030	T344_RS0102895-0102905	CTER_RS02615-02625	CCEL_RS06275-06285		L323_RS31910-31920	CLO1100_RS15745-15755
					CLHUN_RS04845-04855	T344_RS0125065-0125075	CTER_RS02670-02675	CCEL_RS12440-12450
					CLHUN_RS09035-09045	T344_RS0125165-0125175	CTER_RS28670-02695
					CLHUN_RS10430-10440	T344_RS0103565-0103575	CTER_RS24325-24335
						T344_RS0108975-0108985	CTER_RS03180-03190
						T344_RS0109015-0109025	CTER_RS03360-03370
						T344_RS0119535-0119545	CTER_RS24565-24575
						T344_RS0120070-30010	CTER_RS24690-24700
						T344_RS0109985-0109995	CTER_RS15370-15380
						T344_RS0120245-0120255	CTER_RS25360-CTER_RS25370
						T344_RS0110065-0110075	CTER_RS25510-25520
						T344_RS0110965-0110975	CTER_RS04425-04435
						T344_RS28980-0121270	CTER_RS25845-25855
						T344_RS0121550-0121565	CTER_RS04640-04650
						T344_RS0121645-0121655	CTER_RS25980-25990
						T344_RS0111520-0111530	CTER_RS16575-16585
						T344_RS0111740-28080	CTER_RS16620-CTER_RS16630
						T344_RS0111775-0111790	CTER_RS26190-26200
						T344_RS0126595-0126605	CTER_RS26295-27340
						T344_RS0111895-T344_RS0111905-T344_RS0111910	CTER_RS16705-16715
						T344_RS0111980-0111990	CTER_RS05940-05955
						T344_RS0113155-0113160	CTER_RS17730-17740
						T344_RS0121860-29025	CTER_RS06065-CTER_RS06075
						T344_RS0122375-0122385	CTER_RS17950-CTER_RS17955
						T344_RS0113880-29790	CTER_RS18140-18150
						T344_RS0122480-0122490	CTER_RS18485-18495
						T344_RS0114120-0114130	CTER_RS06785-06795
						T344_RS0108080-0108095	CTER_RS19070-19080
						T344_RS27860-T344_RS0108220	CTER_RS07105-07120
						T344_RS0116015-0116025	CTER_RS07235-07250
						T344_RS0117370-T344_RS0117380	CTER_RS07285-07295
							CTER_RS20325-20330
							CTER_RS08185-CTER_RS08190-CTER_RS08200
							CTER_RS20785-20795
							CTER_RS09025-CTER_RS09035-CTER_RS09040
							CTER_RS09110-09120
							CTER_RS09305-09315
							CTER_RS22230-CTER_RS22240
							CTER_RS22270-22275
							CTER_RS10035-10050
							CTER_RS22435-22445
							CTER_RS23450-23460
N-Acetylglucosamine						T344_RS0117685-0117700	CTER_RS11240-11250
Galactose oligomer/Maltooligosaccharide						T344_RS0110655-T344_RS0110665
						T344_RS0117730-0117735
Cellobiose			EHE19_RS07970-EHE19_RS07985-07995-EHE_RS08005	LY28_RS01700-LY28_RS01715-01725-LY28_RS01735	CLHUN_RS09035-09055	T344_RS0119600-0119610	CTER_RS08655-08665	CCEL_RS10675-10685	K412_RS0101360-0101370	L323_RS22455-22465	CLO1100_RS12140-12150	P0092_RS14120-14130
						T344_RS0123310-T344_RS0123320	CTER_RS21035-21045
							CTER_RS09185-CTER_RS09195
Multiple sugar						T344_RS0120720-0120730	CTER_RS26505-26515	CCEL_RS10050-10060	K412_RS0100595-0100605	L323_RS25475-25485	CLO1100_RS11300-11310	P0092_RS13490-13500
								CCEL_RS13545-13560
Ribose/D-xylose		CLOCEL_RS12945-12955	EHE19_RS09395-09400	LY28_RS00740-00750	CLHUN_RS10300-10310	T344_RS0107640-27790	CTER_RS00840-00845
				LY28_RS01325-01335		T344_RS0126735-0126745	CTER_RS02730-02740
				LY28_RS02625-02635			CTER_RS03295-03300
							CTER_RS04305-04315
							CTER_RS07900-07910
Galactofuranose			EHE19_RS00270-00285			T344_RS0118565-0118580	CTER_RS14935-14950	CCEL_RS06130-06145	K412_RS0103050-0103065	L323_RS33020-33025-L323_RS33035	CLO1100_RS04395-04410	P0092_RS05105-05120
						T344_RS0111685-0111695
Methyl-galactoside		CLOCEL_RS05655-05660		LY28_RS08495-08505	CLHUN_RS09270-09280
		CLOCEL_RS06135-06145
		CLOCEL_RS19210-19225
myo-Inositol			EHE19_RS09395-09405	LY28_RS07425-07435	CLHUN_RS16400-16410	T344_RS0101260-0101270	CTER_RS23130-23140	CCEL_RS08285-08295	K412_RS0101900-0101910	L323_RS30600-30605	CLO1100_RS09340-09350	P0092_RS11350-11360
				LY28_RS08165-08170							CLO1100_RS12640-12650	P0092_RS14615-14625
				LY28_RS12365-12375
sn-Glycerol 3-phosphate	CA_RS02385-02395									L323_RS33440-33450		P0092_RS17455-17465
