# Supplementary material for: Insights into lignocellulose degradation: comparative genomics of anaerobic and cellulolytic Ruminiclostridium-type species
Source: Front Microbiol. 2023 Nov 23;14:1288286. doi: 10.3389/fmicb.2023.1288286 (PMC10701907; doi:10.3389/fmicb.2023.1288286)
Supplement: Supplementary file 6 [file Table_6.XLSX]

## Sheet: Sheet1
Species_name	Gene ID	CAZymes	Module structure
Ruminiclostridium cellobioparum DSM1351	T344_RS0108705	GH23(57-185)
	T344_RS0100695	CE19(17-300)
	T344_RS0100245	GH31(208-661)
	T344_RS0100320	GH133(310-664)
	T344_RS0100440	GH109(2-154)
	T344_RS0100450	GH109(3-146)
	T344_RS0100525	CE4(124-236)
	T344_RS0100635	GH42(8-380)
	T344_RS0100640	GH106(38-843)
	T344_RS27290	GH95(7-762)
	T344_RS0100675	CE19(24-324)
	T344_RS0100725	GH50(153-673)
	T344_RS0101285	CE1(21-246)
	T344_RS0101725	GH11(31-190)
	T344_RS0101825	Other(54-228)+Doc(249-304)	Enzyme-Doc
	T344_RS0101870	CBM25(23-98)
	T344_RS29545	CE4(225-353)
	T344_RS0101910	GH9(41-512)+Doc(719-775)	Enzyme-Doc
	T344_RS0101915	CBM35(63-163)+GH26(181-494)+Doc(511-563)	CBM-Enzyme-Doc
	T344_RS0101950	GH44(36-542)+Doc(550-603)+CBM44(710-858)	Enzyme-Doc-CBM
	T344_RS0102505	GH23(125-233)
	T344_RS0102700	GH11(41-223)+Doc(235-291)	Enzyme-Doc
	T344_RS0102740	GH120(299-389)
	T344_RS0102790	GH3(62-270)
	T344_RS0102800	CE7(4-316)
	T344_RS0102925	GH31(228-682)
	T344_RS0103030	CBM35(142-260)
	T344_RS0103230	GH126(220-534)
	T344_RS0103585	GH8(55-375)
	T344_RS0103590	CBM22(199-320)+CBM22(363-491)+GH10(523-854)+CBM9(882-1054)
	T344_RS0104090	GH42(12-390)
	T344_RS0104360	GH172(75-331)
	T344_RS0105830	GH109(1-149)
	T344_RS0106375	GH38(7-269)
	T344_RS0106595	GH109(2-156)
	T344_RS0107390	GH29(18-325)
	T344_RS0107675	GH30(25-456)+Doc(466-524)	Enzyme-Doc
	T344_RS0107695	GH9(48-469)+Doc(663-718)	Enzyme-Doc
	T344_RS0107925	CBM48(128-213)+GH13_9(286-586)
	T344_RS0108055	GH2(7-657)
	T344_RS29655	GH43_37(909-1198)+CBM61(1258-1404)
	T344_RS27845	GH53(112-458)
	T344_RS0108110	GH148(47-202)
	T344_RS0108115	GH35(41-390)
	T344_RS0108120	GH51(2-500)
	T344_RS0108185	GH105(24-366)
	T344_RS0108190	GH28(30-374)
	T344_RS0108870	GH146(10-526)
	T344_RS0108960	GH3(112-329)
	T344_RS0108965	GH38(237-507)
	T344_RS0108970	GH130(25-323)
	T344_RS0109000	GH20(81-399)
	T344_RS0109005	GH94(2-808)
	T344_RS0109390	GH94(2-793)
	T344_RS0109900	GH18(101-397)
	T344_RS0109955	GH30_1(34-443)
	T344_RS0109965	GH94(122-878)
	T344_RS0109970	GH161(4-1055)
	T344_RS0110085	CBM34(6-123)+GH13_20(170-466)
	T344_RS0110465	GH4(5-170)
	T344_RS0110650	CBM34(7-123)+GH13_20(170-466)
	T344_RS0110935	GH94(116-852)
	T344_RS0110955	GH2(5-561)
	T344_RS0111015	GH109(3-262)
	T344_RS0111075	GH29(6-339)
	T344_RS0111280	GT84(1293-1507)+GH94(1747-2858)
	T344_RS0111495	GH127(15-564)
	T344_RS0111505	GH95(2-725)
	T344_RS0111535	GH2(24-916)
	T344_RS0111545	GH43_35(7-308)
	T344_RS0111585	GH31(240-707)
	T344_RS0111730	CE1(11-260)
	T344_RS0111735	GH8(55-367)
	T344_RS0111770	GH51(4-491)
	T344_RS0111830	GH5_4(72-374)+Doc(412-468)	Enzyme-Doc
	T344_RS0111880	GH4(10-190)
	T344_RS0111885	GH10(173-482)
	T344_RS0111900	GH43_10(21-281)+CBM91(309-492)
	T344_RS0111970	GH94(128-850)
	T344_RS0112045	GH105(18-290)
	T344_RS0112430	GH136(30-331)
	T344_RS0112525	GH130(4-331)
	T344_RS0112530	GH1(5-442)
	T344_RS0113145	Other(108-448)+Doc(461-519)	Enzyme-Doc
	T344_RS0113150	GH2(5-470)+CBM32(936-1037)
	T344_RS0113555	GH36(10-685)
	T344_RS0113650	GH94(2-781)
	T344_RS0113670	GH51(2-500)
	T344_RS0113725	GH65(328-702)
	T344_RS0113765	GH13_31(28-377)
	T344_RS0113805	GH38(244-508)
	T344_RS0113865	GH51(206-501)
	T344_RS0113870	CBM67(13-183)+GH78(274-778)
	T344_RS0113875	GH55(63-554)
	T344_RS0114135	GH30_1(35-455)
	T344_RS0114210	AA6(73-156)
	T344_RS0114360	CE4(53-173)
	T344_RS0114435	GH15(265-633)
	T344_RS0114615	GH109(1-152)
	T344_RS0114635	CBM9(14-189)
	T344_RS0114665	GH31(237-667)
	T344_RS0114690	PL27(90-612)
	T344_RS0115085	GH94(125-887)
	T344_RS0116010	GH106(11-734)
	T344_RS0116135	GH3(162-388)
	T344_RS0116140	GH3(39-280)
	T344_RS0116385	GH94(2-804)
	T344_RS0116395	CE7(5-306)
	T344_RS0116400	GH3(125-349)
	T344_RS0116580	GH62(50-295)+CBM6(335-464)+Doc(474-528)+CE6(608-700)	Enzyme-CBM-Doc-enzyme
	T344_RS0116585	GH43_10(46-300)+CBM91(329-513)+CBM6(531-655)+Doc(661-715)	Enzyme-CBM-CBM-Doc
	T344_RS0116595	GH74(83-198)+GH74(227-343)+GH74(598-701)+Doc(782-840)	Enzyme-Doc
	T344_RS0116600	GH2(45-760)+CBM6(819-941)+Doc(949-1007)	Enzyme-CBM-Doc
	T344_RS0116625	GH141(41-588)+CBM6(761-881)+Doc(889-947)	Enzyme-CBM-Doc
	T344_RS0116635	GH43_29(26-307)+CBM6(329-452)+Doc(459-517)	Enzyme-CBM-Doc
	T344_RS0116640	GH10(40-322)+CBM6(343-467)+Doc(474-528)	Enzyme-CBM-Doc
	T344_RS0116645	GH43_16(31-315)+CBM6(334-458)+Doc(466-524)	Enzyme-CBM-Doc
	T344_RS0116760	GH8(82-399)+Doc(415-470)	Enzyme-Doc
	T344_RS0116765	GH9(59-541)+CBM3(745-825)+Doc(895-951)	Enzyme-CBM-Doc
	T344_RS0116770	GH9(30-451)+Doc(629-684)	Enzyme-Doc
	T344_RS0116815	GH4(5-182)
	T344_RS0116880	GH30_8(35-374)+Doc(423-477)	Enzyme-Doc
	T344_RS0117160	GH140(236-554)
	T344_RS0117170	GH38(237-500)
	T344_RS0117425	GH1(5-445)
	T344_RS0117595	GH18(39-333)
	T344_RS0117705	GH112(6-718)
	T344_RS0117710	GH29(14-341)
	T344_RS0117725	GH53(4-352)
	T344_RS0117745	GH53(40-396)+CBM61(402-547)
	T344_RS0117925	CBM54(193-305)
	T344_RS0117930	CBM3(78-153)
	T344_RS0118660	GH35(9-196)
	T344_RS0118935	GH18(110-405)
	T344_RS0118990	GH51(2-492)
	T344_RS0119285	CBM3(177-263)
	T344_RS0119580	GH2(2-703)
	T344_RS0119585	GH2(3-522)
	T344_RS0119595	GH2(3-650)
	T344_RS0119630	GH4(4-183)
	T344_RS0119665	GH20(129-460)
	T344_RS0119670	CE9(7-387)
	T344_RS0119710	GH2(4-561)
	T344_RS0119715	GH9(130-592)
	T344_RS0119740	GH9(132-592)
	T344_RS0119825	GH4(5-180)
	T344_RS28885	GH163(244-509)
	T344_RS0119905	GH94(12-782)
	T344_RS0119910	GH29(6-307)
	T344_RS0119915	GH109(1-170)
	T344_RS0120155	GH109(2-151)
	T344_RS0120205	GH2(38-902)
	T344_RS0120215	GH3(40-281)
	T344_RS0120220	GH67(15-692)
	T344_RS0120950	GH3(67-291)
	T344_RS0120955	GH171(21-380)
	T344_RS0120960	CE14(9-119)
	T344_RS0121000	GH4(5-181)
	T344_RS0121090	CE4(11-134)
	T344_RS0121150	GH109(1-153)
	T344_RS0121155	GH109(15-186)
	T344_RS0121185	GH2(45-702)
	T344_RS0121195	GH5_22(47-354)
	T344_RS0121250	GH65(297-693)
	T344_RS0121255	GH65(320-695)
	T344_RS0121495	GH20(85-400)
	T344_RS0121540	GH3(523-741)
	T344_RS0121600	GH43_26(5-300)
	T344_RS0121605	GH2(20-468)
	T344_RS30040	PL8_3(378-617)+CBM32(872-989)
	T344_RS0121635	GH130(3-343)
	T344_RS0121775	GH3(41-282)
	T344_RS0122185	CBM36(33-146)+CE4(161-280)
	T344_RS0122240	CE4(74-214)
	T344_RS0122345	GH4(3-185)
	T344_RS0122390	GH97(2-591)
	T344_RS29080	GH51(215-508)+CBM84(676-766)+SLH(2290-2328)
	T344_RS0122440	GH109(1-176)
	T344_RS0122505	Doc(40-94)+CE4(104-214)	Doc-Enzyme
	T344_RS0122525	Doc(38-96)+CE15(124-454)	Doc-Enzyme
	T344_RS0122545	GH36(11-711)
	T344_RS0123330	CBM67(134-274)+GH78(317-832)
	T344_RS29235	CBM3(35-124)+cohesin(281-371)
	T344_RS29240	cohesin(181-310)
	T344_RS0124200	GH48(38-651)+Doc(661-715)	Enzyme-Doc
	T344_RS0124205	GH8(67-385)+Doc(403-458)	Enzyme-Doc
	T344_RS0124210	GH9(37-466)+CBM3(495-577)+Doc(655-709)	Enzyme-CBM-Doc
	T344_RS0124215	CBM4(33-169)+GH9(306-797)+Doc(814-869)	CBM-Enzyme-Doc
	T344_RS0124220	cohesin(55-182)
	T344_RS0124225	GH5_1(51-385)+Doc(439-493)	Enzyme-Doc
	T344_RS0124230	GH9(39-514)+CBM3(540-632)+Doc(704-758)	Enzyme-CBM-Doc
	T344_RS0124235	Doc(31-87)+GH5_17(109-399)	Doc-Enzyme
	T344_RS0124240	GH9(35-454)+Doc(469-524)	Enzyme-Doc
	T344_RS0124245	GH5_1(48-417)+Doc(474-528)	Enzyme-Doc
	T344_RS0124250	Doc(48-108)	Doc-
	T344_RS31680	CBM32(508-625)
	T344_RS0124390	CBM50(83-126)
	T344_RS0124470	CE6(54-146)
	T344_RS0124875	CE4(116-236)
	T344_RS0124990	GH4(3-181)
	T344_RS0125045	GH2(4-714)
	T344_RS0125140	GH109(2-351)
	T344_RS0125150	GH109(4-178)
	T344_RS0125485	CBM25(57-136)
	T344_RS29350	CE1(158-378)
	T344_RS0125760	CE1(281-448)
	T344_RS0125985	GH109(3-175)
	T344_RS0126170	AA4(21-241)
	T344_RS0126585	GH31(120-512)
	T344_RS0127165	GH130(49-361)
	T344_RS0127175	GH130(24-322)
	T344_RS27465	GH5_2(66-320)+CBM17(353-556)+CBM28(575-751)
	T344_RS28165	CBM54(192-304)
	T344_RS28760	GH121(14-873)
	T344_RS0120265	GH2(3-516)
	T344_RS0123975	GH146(202-713)
	T344_RS0126140	GH3(105-292)
	T344_RS0126230	GH43_12(12-297)+CBM91(325-522)
	T344_RS0126290	GH2(2-546)
	T344_RS29435	PL8(421-673)+CBM32(1283-1397)+CBM32(1416-1533)
	T344_RS0102910	GH31(209-660)
	T344_RS29680	SLH(34-75)
	T344_RS27980	GH65(324-697)
	T344_RS28090	GH30_2(39-439)
	T344_RS28095	GH16(16-250)
	T344_RS28205	GH5_46(61-314)
	T344_RS29785	GH76(46-362)
	T344_RS30790	CBM66(119-271)+CBM66(386-538)+CBM66(641-797)+GH5_13(825-1080)+GH43_26(1370-1653)+CBM35(1679-1797)+CBM66(2201-2360)+GH43_31(2381-2651)
	T344_RS28740	GH95(9-298)+GH95(306-722)
	T344_RS0120235	CE20(92-260)+CE20(399-524)
	T344_RS29060	CE4(65-192)
	T344_RS29345	CE1(51-272)
	T344_RS0100685	GH9(134-570)
	T344_RS30345	GH141(45-730)+CBM9(1408-1587)
	T344_RS28075	GH2(2-667)
	T344_RS31305	GH16_3(187-415)
	T344_RS29445	CBM56(64-150)+GH64(142-495)
	T344_RS31440	GH18(35-421)+CBM56(818-886)+CBM12(884-917)
	T344_RS31450	GH18(37-425)+GH18(552-846)+CBM12(1352-1384)+CBM12(1417-1450)
	T344_RS0126525	CE4(107-257)
	T344_RS0101220	GH11(16-194)
	T344_RS0116570	PL11(14-596)+Doc(601-656)	Enzyme-Doc
	T344_RS0116630	CE1(35-248)+CBM6(271-392)+Doc(401-459)	Enzyme-CBM-Doc
	T344_RS0127155	GH43_4(12-309)
	T344_RS0127160	GH43_26(21-319)
	T344_RS0115165	Other(217-445)+Doc(528-586)	Enzyme-Doc
Ruminiclostridium cellulolyticum H10	CCEL_RS00280	CBM48(128-213)+GH13_9(286-586)
	CCEL_RS00710	GH67(14-694)
	CCEL_RS00735	CE4(9-134)
	CCEL_RS00770	GH10(38-357)
	CCEL_RS00775	GH2(34-900)
	CCEL_RS01025	GH3(39-279)
	CCEL_RS01055	CE7(4-315)
	CCEL_RS01165	GH9(43-464)+CBM3(508-577)+Doc(658-713)	Enzyme-CBM-Doc
	CCEL_RS01375	CBM54(192-304)
	CCEL_RS01670	GH15(265-633)
	CCEL_RS01860	GH1(2-446)
	CCEL_RS01885	GH5_55(39-286)+CBM32(352-464)+Doc(666-722)	Enzyme-CBM-Doc
	CCEL_RS02100	PL11_2(39-627)+Doc(780-838)	Enzyme-Doc
	CCEL_RS02150	GH5_2(66-320)+CBM17(353-556)+CBM28(566-751)
	CCEL_RS02155	GH44(36-542)+Doc(550-603)+CBM44(712-861)	Enzyme-Doc-CBM
	CCEL_RS02775	AA6(14-157)
	CCEL_RS02865	CE4(51-171)
	CCEL_RS02910	CE4(117-237)
	CCEL_RS03270	GH18(38-333)
	CCEL_RS03300	GH30(27-456)+Doc(466-524)	Enzyme-Doc
	CCEL_RS03695	CBM3(36-124)+cohesin(289-417)+cohesin(436-564)+cohesin(583-711)+cohesin(730-858)+cohesin(877-1005)+cohesin(1024-1152)+cohesin(1171-1299)+cohesin(1409-1538)
	CCEL_RS03700	GH48(38-655)+Doc(665-719)	Enzyme-Doc
	CCEL_RS03705	GH8(65-384)+Doc(404-459)	Enzyme-Doc
	CCEL_RS03710	GH9(40-469)+CBM3(498-581)+Doc(662-716)	Enzyme-CBM-Doc
	CCEL_RS03715	CBM4(34-170)+GH9(312-806)+Doc(825-880)	CBM-Enzyme-Doc
	CCEL_RS03720	cohesin(93-222)
	CCEL_RS03725	GH9(37-491)+Doc(681-735)	Enzyme-Doc
	CCEL_RS03730	GH9(39-512)+CBM3(538-630)+Doc(702-756)	Enzyme-CBM-Doc
	CCEL_RS03735	Doc(31-87)+GH5_17(111-401)	Doc-Enzyme
	CCEL_RS03745	Other(113-151)+Doc(588-644)	Enzyme-Doc
	CCEL_RS03750	GH5_1(48-417)+Doc(478-532)	Enzyme-Doc
	CCEL_RS03760	CE17(42-204)
	CCEL_RS03800	GH11(39-221)+Doc(236-292)	Enzyme-Doc
	CCEL_RS03810	CBM35(73-163)+GH26(181-494)+Doc(514-566)	CBM-Enzyme-Doc
	CCEL_RS03815	GH9(40-511)+Doc(718-774)	Enzyme-Doc
	CCEL_RS03825	GH9(141-570)+Doc(584-640)	Enzyme-Doc
	CCEL_RS04145	GH23(123-231)
	CCEL_RS04265	GH5_25(51-298)+CBM11(360-518)+Doc(528-582)	Enzyme-CBM-Doc
	CCEL_RS04475	CBM16(41-161)
	CCEL_RS04485	CE4(105-257)
	CCEL_RS04655	CE1(71-317)+Doc(327-383)	Enzyme-Doc
	CCEL_RS04700	GH10(42-343)+Doc(355-413)	Enzyme-Doc
	CCEL_RS04985	GH2(3-477)
	CCEL_RS17905	GH141(47-734)+CBM9(1411-1587)
	CCEL_RS05010	GH146(10-522)
	CCEL_RS05035	GH4(4-184)
	CCEL_RS05045	GH31(240-707)
	CCEL_RS05080	GH43_35(7-309)
	CCEL_RS05090	GH2(24-916)
	CCEL_RS05125	GH95(2-724)
	CCEL_RS05205	GH51(2-499)
	CCEL_RS05510	GH5_4(78-368)+Doc(413-466)	Enzyme-Doc
	CCEL_RS05520	Doc(30-86)+Other(241-602)	Doc-Enzyme
	CCEL_RS05570	GH18(119-407)
	CCEL_RS05640	GH109(2-146)
	CCEL_RS05715	GH3(106-291)
	CCEL_RS06055	GH74(88-199)+GH74(629-741)+Doc(811-867)	Enzyme-Doc
	CCEL_RS06120	GH51(3-500)
	CCEL_RS06160	GH43_16(20-303)+CBM6(325-448)+Doc(456-514)	Enzyme-CBM-Doc
	CCEL_RS06165	GH10(56-325)+CBM6(347-468)+Doc(477-531)	Enzyme-CBM-Doc
	CCEL_RS06170	GH43_29(26-307)+CBM6(330-452)+Doc(459-517)	Enzyme-CBM-Doc
	CCEL_RS06175	CE1(64-277)+CBM6(300-421)+Doc(429-487)	Enzyme-CBM-Doc
	CCEL_RS06180	GH43_10(36-300)+CBM91(344-535)+CBM6(553-675)+Doc(684-738)	Enzyme-CBM-CBM-Doc
	CCEL_RS06185	GH62(46-294)+CBM6(339-463)+Doc(472-526)	Enzyme-CBM-Doc
	CCEL_RS06190	GH43_29(26-297)+CBM6(318-441)+Doc(448-506)	Enzyme-CBM-Doc
	CCEL_RS06195	GH146(42-550)+CBM22(651-782)+Doc(892-946)	Enzyme-CBM-Doc
	CCEL_RS06200	GH27(136-373)+CBM6(408-529)+Doc(538-592)	Enzyme-CBM-Doc
	CCEL_RS06205	GH59(46-775)+CBM6(928-1049)+Doc(1057-1111)	Enzyme-CBM-Doc
	CCEL_RS06210	GH2(49-743)+CBM6(819-943)+Doc(950-1004)	Enzyme-CBM-Doc
	CCEL_RS06215	GH62(46-294)+CBM6(338-462)+Doc(476-530)+CE6(611-703)	Enzyme-CBM-Doc-enzyme
	CCEL_RS06220	GH95(75-797)+CBM32(830-954)+CBM6(973-1093)+Doc(1102-1156)	Enzyme-CBM-CBM-Doc
	CCEL_RS06225	GH30_8(35-378)+CBM6(437-558)+Doc(566-620)	Enzyme-CBM-Doc
	CCEL_RS06240	PL10_1(72-337)+Doc(496-551)	Enzyme-Doc
	CCEL_RS06245	CE8(36-328)+Doc(496-552)	Enzyme-Doc
	CCEL_RS06260	GH9(30-451)+Doc(629-684)	Enzyme-Doc
	CCEL_RS06300	GH43_10(4-275)+CBM91(307-498)
	CCEL_RS06305	GH8(55-367)
	CCEL_RS06310	GH39(12-436)
	CCEL_RS06315	CE1(11-264)
	CCEL_RS06510	GH8(83-397)+Doc(416-471)	Enzyme-Doc
	CCEL_RS07255	GH94(2-781)
	CCEL_RS07825	GH120(312-402)
	CCEL_RS07830	GH18(35-394)+Doc(417-471)	Enzyme-Doc
	CCEL_RS07835	CBM35(50-163)+GH26(180-506)+Doc(521-574)	CBM-Enzyme-Doc
	CCEL_RS18670	GH73(398-527)
	CCEL_RS08065	GH27(142-372)+Doc(404-462)	Enzyme-Doc
	CCEL_RS08315	GH9(53-535)+CBM3(562-651)+CBM3(738-818)+Doc(887-943)	Enzyme-CBM-CBM-Doc
	CCEL_RS08350	Doc(50-107)+Other(141-276)	Doc-Enzyme
	CCEL_RS08355	GH141(41-588)+CBM6(761-881)+Doc(890-948)	Enzyme-CBM-Doc
	CCEL_RS08425	GH2(8-585)
	CCEL_RS09140	Doc(51-109)+Other(134-224)	Doc-Enzyme
	CCEL_RS09445	GH11(32-210)
	CCEL_RS09980	GH43_24(46-279)
	CCEL_RS10195	Other(36-218)+Doc(240-295)	Enzyme-Doc
	CCEL_RS10480	GH23(46-188)
	CCEL_RS10670	GH94(2-808)
	CCEL_RS10740	Doc(42-100)+GH53(117-404)	Doc-Enzyme
	CCEL_RS10925	Doc(42-95)+CE2(226-430)	Doc-Enzyme
	CCEL_RS10955	CBM25(23-98)
	CCEL_RS11255	GH9(144-582)
	CCEL_RS11340	PL1_5(91-280)+Doc(386-440)	Enzyme-Doc
	CCEL_RS11375	CE4(89-198)
	CCEL_RS11560	GH133(292-646)
	CCEL_RS11720	CBM22(37-163)+CBM22(359-491)+GH10(522-863)+CBM9(891-1063)
	CCEL_RS11725	CBM22(35-154)+CBM22(197-329)+GH10(360-691)+CBM9(719-891)
	CCEL_RS11810	GH5_1(49-410)+Doc(476-530)	Enzyme-Doc
	CCEL_RS11885	GH94(2-792)
	CCEL_RS11935	CBM54(198-308)
	CCEL_RS12075	CBM4(36-172)+GH9(314-802)+Doc(817-869)	CBM-Enzyme-Doc
	CCEL_RS12090	Doc(43-101)+CE3(119-305)	Doc-Enzyme
	CCEL_RS12365	Other(66-223)+Doc(799-859)	Enzyme-Doc
	CCEL_RS12415	GH42(19-393)
	CCEL_RS12430	GH3(35-255)
	CCEL_RS12435	GH31(236-664)
	CCEL_RS13035	GT84(1275-1489)+GH94(1728-2820)
	CCEL_RS13215	GH43_1(10-319)
	CCEL_RS13255	CBM30(65-233)+GH9(316-750)+Doc(764-820)	CBM-Enzyme-Doc
	CCEL_RS13475	CBM9(9-143)+CE1(267-530)
	CCEL_RS14195	GH18(47-290)
	CCEL_RS14550	GH18(87-385)
	CCEL_RS15110	GH130(25-322)
	CCEL_RS15120	GH130(57-361)
	CCEL_RS18885	GH43_26(31-343)+CBM35(368-484)+CBM35(497-620)+CBM35(628-749)+CBM35(757-879)+CBM13(898-983)
	CCEL_RS16260	GH65(328-702)
	CCEL_RS17105	GH3(126-348)
	CCEL_RS17115	GH94(2-819)
	CCEL_RS17200	GH4(3-185)
	CCEL_RS17260	GH43_12(11-295)+CBM91(324-518)
	CCEL_RS17385	CBM9(156-325)+CE1(443-688)
	CCEL_RS06325	CE20(89-224)+CE20(396-521)
	CCEL_RS07520	CBM3(2183-2267)
	CCEL_RS06290	GH51(6-494)
	CCEL_RS12805	Doc(36-89)+CBM13(109-288)	Doc-CBM-Enzyme
	CCEL_RS05325	Other(36-210)+Doc(232-287)	Enzyme-Doc
Ruminiclostridium herbifermentans MA18	EHE19_RS12610	Doc(39-96)+Other(132-224)	Doc-Enzyme
	EHE19_RS15575	GH18(51-290)
	EHE19_RS11945	Doc(27-83)+Other(128-327)	Doc-Enzyme
	EHE19_RS11125	Doc(46-104)+Other(111-235)	Doc-Enzyme
	EHE19_RS19760	CBM35(26-147)+CE12(162-360)
	EHE19_RS11105	CE12(182-377)+Doc(391-449)+CBM35(468-589)	Enzyme-Doc-CBM
	EHE19_RS11100	Doc(30-86)+Other(242-605)	Doc-Enzyme
	EHE19_RS11095	CBM22(41-156)+CBM22(203-334)+CBM22(357-488)+GH10(516-879)+CBM9(908-1042)+CBM9(1058-1232)
	EHE19_RS11050	GH30(26-456)+Doc(464-522)	Enzyme-Doc
	EHE19_RS11055	GH9(47-468)+CBM3(511-581)+Doc(665-720)	Enzyme-CBM-Doc
	EHE19_RS10955	GH109(2-152)
	EHE19_RS09895	Doc(58-113)+CBM61(129-274)+GH53(289-645)	Doc-CBM-Enzyme
	EHE19_RS09890	Other(17-81)+Doc(104-161)	Enzyme-Doc
	EHE19_RS09880	GH43_16(31-313)+CBM6(335-456)+Doc(466-524)	Enzyme-CBM-Doc
	EHE19_RS09870	GH43_22(495-692)+GH43_26(1035-1355)+Doc(1386-1444)	Enzyme-Doc
	EHE19_RS09790	CE14(60-178)
	EHE19_RS09740	CBM35(54-163)+GH26(180-504)+Doc(520-575)	CBM-Enzyme-Doc
	EHE19_RS09605	CBM2(69-159)+CBM2(178-270)
	EHE19_RS09600	Doc(43-98)+Other(106-125)	Doc-Enzyme
	EHE19_RS09090	Other(41-215)+Doc(240-295)	Enzyme-Doc
	EHE19_RS09080	CE1(51-272)+CBM6(291-414)+Doc(423-479)	Enzyme-CBM-Doc
	EHE19_RS09040	Doc(46-99)+CE2(230-433)	Doc-Enzyme
	EHE19_RS08930	GH39(16-441)
	EHE19_RS08650	GH3(32-252)
	EHE19_RS08645	GH31(247-677)
	EHE19_RS08630	GH29(11-373)
	EHE19_RS08620	GH42(15-385)
	EHE19_RS08510	CBM6(38-159)+Doc(167-221)	Enzyme-Doc
	EHE19_RS08155	GH23(41-181)
	EHE19_RS08005	GH94(2-808)
	EHE19_RS19730	CE8(32-308)+CBM6(329-446)+Doc(457-513)	Enzyme-CBM-Doc
	EHE19_RS07760	CE4(136-263)
	EHE19_RS07755	CBM25(24-98)
	EHE19_RS07720	GH36(12-710)
	EHE19_RS07320	GH94(2-799)
	EHE19_RS07210	GH31(202-684)
	EHE19_RS07205	GH36(59-647)
	EHE19_RS19720	CE1(38-248)+Doc(263-318)	Enzyme-Doc
	EHE19_RS07145	Other(688-846)+Doc(856-916)	Enzyme-Doc
	EHE19_RS06875	GH120(312-402)
	EHE19_RS13800	Doc(1-46)	Doc-
	EHE19_RS13805	GH5_4(70-372)+CBM2(434-510)
	EHE19_RS14370	PL10_1(82-337)+CE8(345-637)+Doc(951-1007)	Enzyme-Doc
	EHE19_RS14380	GH5_1(53-414)+Doc(486-540)	Enzyme-Doc
	EHE19_RS14385	CBM35(73-162)+GH26(180-493)+Doc(509-565)	CBM-Enzyme-Doc
	EHE19_RS14390	GH9(41-512)+Doc(548-604)	Enzyme-Doc
	EHE19_RS14395	GH9(41-512)+Doc(730-786)	Enzyme-Doc
	EHE19_RS14400	GH13_8(216-506)
	EHE19_RS14405	GH5_55(42-289)+CBM32(356-467)+Doc(577-633)	Enzyme-CBM-Doc
	EHE19_RS14410	GH5_4(79-366)+Doc(417-470)	Enzyme-Doc
	EHE19_RS14570	GH10(50-358)+Doc(373-430)	Enzyme-Doc
	EHE19_RS14575	Doc(40-99)	Doc-
	EHE19_RS14585	GH43_1(10-319)
	EHE19_RS14590	GH18(47-408)+Doc(440-494)+GH8(525-897)	Enzyme-Doc-Enzyme
	EHE19_RS14660	CBM13(331-421)+CBM13(377-474)+Doc(808-864)	Enzyme-CBM-CBM-Doc
	EHE19_RS14730	PL1_5(93-281)+Doc(405-459)+PL9_1(489-762)	Enzyme-Doc-Enzyme
	EHE19_RS14825	GH146(46-552)+CBM6(658-779)+Doc(787-845)	Enzyme-CBM-Doc
	EHE19_RS00305	GH51(4-501)
	EHE19_RS01000	GH10(30-353)
	EHE19_RS01005	GH2(34-928)
	EHE19_RS01320	GH3(40-281)
	EHE19_RS17625	SLH(172-212)
	EHE19_RS17640	CBM54(193-304)
	EHE19_RS17665	GH115(36-691)+CBM6(1014-1135)+Doc(1142-1196)	Enzyme-CBM-Doc
	EHE19_RS17675	CE1(64-279)+CBM6(302-427)+Doc(435-493)	Enzyme-CBM-Doc
	EHE19_RS17680	CE1(64-279)+CBM6(302-427)+Doc(435-489)+CE6(574-666)	Enzyme-CBM-Doc-enzyme
	EHE19_RS17685	CE1(50-265)+CBM6(282-413)+Doc(421-475)	Enzyme-CBM-Doc
	EHE19_RS17690	GH95(71-793)+CBM32(826-951)+CBM6(971-1092)+Doc(1102-1155)	Enzyme-CBM-CBM-Doc
	EHE19_RS17695	GH62(52-294)+CBM6(350-472)+Doc(481-534)	Enzyme-CBM-Doc
	EHE19_RS17700	GH30_8(15-359)+CBM6(416-539)+Doc(548-601)	Enzyme-CBM-Doc
	EHE19_RS17705	GH27(136-373)+CBM6(410-533)+Doc(539-597)	Enzyme-CBM-Doc
	EHE19_RS17710	GH59(46-774)+CBM6(925-1046)+Doc(1052-1110)	Enzyme-CBM-Doc
	EHE19_RS17715	GH43_29(26-307)+CBM6(330-451)+CBM6(464-588)+Doc(596-654)	Enzyme-CBM-CBM-Doc
	EHE19_RS17720	GH10(37-321)+CBM6(346-468)+Doc(477-535)	Enzyme-CBM-Doc
	EHE19_RS17725	GH43_10(44-298)+CBM91(327-510)+CBM6(528-652)+Doc(661-714)	Enzyme-CBM-CBM-Doc
	EHE19_RS17905	GH3(150-373)
	EHE19_RS02645	Doc(41-96)+Other(284-467)	Doc-Enzyme
	EHE19_RS02800	GH27(142-372)+Doc(402-460)	Enzyme-Doc
	EHE19_RS03140	GH74(88-200)+GH74(629-741)+Doc(814-870)	Enzyme-Doc
	EHE19_RS03225	GH15(266-634)
	EHE19_RS02050	GH18(111-407)
	EHE19_RS02130	GH67(15-693)
	EHE19_RS12855	GH9(136-563)+Doc(576-634)	Enzyme-Doc
	EHE19_RS12750	CBM9(238-407)+CE1(531-794)
	EHE19_RS12595	CBM16(45-171)
	EHE19_RS04090	GH23(135-247)
	EHE19_RS04220	GH5_25(51-298)+CBM11(360-518)+Doc(528-582)	Enzyme-CBM-Doc
	EHE19_RS04240	CBM9(66-235)+CE1(354-598)
	EHE19_RS04310	GH10(42-344)+Doc(357-415)	Enzyme-Doc
	EHE19_RS04320	GH11(39-221)+CBM6(256-372)+CE4(468-577)	Enzyme-CBM-Doc-enzyme
	EHE19_RS04345	GH3(73-300)
	EHE19_RS04390	GH43_24(58-305)+GH16_5(368-590)+Doc(602-659)	Enzyme-Doc
	EHE19_RS04480	CBM32(12-135)
	EHE19_RS04995	CBM50(407-450)+CBM50(470-513)+CBM50(596-639)+CBM50(670-713)
	EHE19_RS04555	CBM50(25-69)
	EHE19_RS06075	GT84(1317-1531)+GH94(1770-2906)
	EHE19_RS13060	CBM3(2864-2950)
	EHE19_RS13205	CBM6(345-485)+Doc(493-551)	Enzyme-CBM-Doc
	EHE19_RS13210	GH141(43-590)+CBM6(761-880)+Doc(893-951)	Enzyme-CBM-Doc
	EHE19_RS13215	GH43_29(26-296)+CBM6(318-439)+Doc(449-505)	Enzyme-CBM-Doc
	EHE19_RS13370	Doc(61-116)+Other(136-227)	Doc-Enzyme
	EHE19_RS05210	GH133(293-647)
	EHE19_RS05450	GH9(147-584)
	EHE19_RS05535	GH44(32-538)+Doc(548-601)+CBM44(713-862)	Enzyme-Doc-CBM
	EHE19_RS06595	GH4(13-190)
	EHE19_RS06555	CE1(69-314)
	EHE19_RS11890	CE4(56-170)
	EHE19_RS11895	Other(34-214)+Doc(238-297)	Enzyme-Doc
	EHE19_RS12130	CE4(112-234)
	EHE19_RS18485	PL12_3(441-574)
	EHE19_RS18545	PL12(345-480)
	EHE19_RS18650	GH3(129-353)
	EHE19_RS18655	CE7(5-306)
	EHE19_RS18665	GH94(2-810)
	EHE19_RS18995	GH109(2-176)
	EHE19_RS13640	Doc(44-100)+CE15(132-458)	Doc-Enzyme
	EHE19_RS06840	GH18(28-331)
	EHE19_RS06825	GH9(71-549)+CBM3(576-664)+CBM3(755-831)+Doc(904-960)	Enzyme-CBM-CBM-Doc
	EHE19_RS06820	GH9(58-540)+CBM3(744-823)+Doc(895-951)	Enzyme-CBM-Doc
	EHE19_RS06815	GH9(34-455)+Doc(635-690)	Enzyme-Doc
	EHE19_RS18245	CBM50(337-379)
	EHE19_RS18295	GH43_35(7-308)
	EHE19_RS01720	CBM3(40-128)+cohesin(286-413)+cohesin(432-560)+cohesin(578-706)+cohesin(724-852)+cohesin(870-998)+cohesin(1016-1144)+cohesin(1162-1289)+cohesin(1395-1521)+CBM3(1634-1724)+cohesin(1884-2010)+cohesin(2028-2156)+cohesin(2172-2299)+cohesin(2409-2537)+cohesin(2645-2773)+cohesin(2793-2922)
	EHE19_RS01725	GH48(43-660)+Doc(669-724)	Enzyme-Doc
	EHE19_RS01730	GH8(65-384)+Doc(404-459)	Enzyme-Doc
	EHE19_RS01735	GH9(37-467)+CBM3(495-579)+Doc(659-713)	Enzyme-CBM-Doc
	EHE19_RS01740	CBM4(41-173)+GH9(300-785)+Doc(804-857)	CBM-Enzyme-Doc
	EHE19_RS01745	cohesin(79-208)
	EHE19_RS01750	GH9(36-490)+Doc(793-847)	Enzyme-Doc
	EHE19_RS01755	GH9(43-518)+CBM3(544-635)+Doc(708-762)	Enzyme-CBM-Doc
	EHE19_RS01760	GH9(35-454)+Doc(481-536)	Enzyme-Doc
	EHE19_RS01765	GH8(85-398)+Doc(416-470)	Enzyme-Doc
	EHE19_RS01775	GH9(2-247)+Doc(262-318)	Enzyme-Doc
	EHE19_RS01780	CBM4(36-164)+GH9(291-771)+Doc(788-843)	CBM-Enzyme-Doc
	EHE19_RS01790	GH5_1(49-419)+Doc(497-551)	Enzyme-Doc
	EHE19_RS01795	CBM3(35-124)+cohesin(283-410)+cohesin(514-644)+cohesin(746-875)+cohesin(979-1108)+cohesin(1213-1339)+cohesin(1709-1833)
	EHE19_RS01800	GH48(39-652)+Doc(661-715)	Enzyme-Doc
	EHE19_RS01810	CBM3(38-124)+cohesin(282-395)+cohesin(514-630)+cohesin(739-867)+cohesin(883-1010)+cohesin(1203-1333)+cohesin(1347-1474)+cohesin(1755-1883)
	EHE19_RS01815	CBM3(38-124)+cohesin(282-393)+cohesin(514-641)+cohesin(745-874)+cohesin(889-1017)+cohesin(1211-1339)
	EHE19_RS11080	cohesin(72-200)
	EHE19_RS14720	CBM30(69-237)+GH9(320-754)+Doc(770-828)	CBM-Enzyme-Doc
	EHE19_RS17250	CE3(21-211)
	EHE19_RS19875	Doc(29-83)	-Doc
	EHE19_RS00770	CE14(13-123)
	EHE19_RS19685	CE1(69-313)+CBM6(328-454)+Doc(462-516)	Enzyme-CBM-Doc
	EHE19_RS05345	CE4(144-256)
	EHE19_RS05615	CE4(74-230)
Ruminiclostridium hungatei DSM14427	CLHUN_RS00020	GH11(30-208)
	CLHUN_RS01255	CE4(115-236)
	CLHUN_RS01375	CBM3(74-155)+CBM3(326-405)
	CLHUN_RS01420	GH2(31-901)
	CLHUN_RS01905	GH3(41-282)
	CLHUN_RS02160	GH3(517-735)
	CLHUN_RS02460	CE4(12-133)
	CLHUN_RS02465	GH10(39-361)
	CLHUN_RS02595	GH3(40-281)
	CLHUN_RS02600	GH67(16-693)
	CLHUN_RS02615	CE20(92-209)+CE20(397-523)
	CLHUN_RS02645	GH2(4-519)
	CLHUN_RS03010	GH4(10-190)
	CLHUN_RS03015	GH10(177-482)
	CLHUN_RS03020	GH95(321-623)
	CLHUN_RS03030	GH43_10(28-288)+CBM91(316-498)
	CLHUN_RS03225	CBM48(128-213)+GH13_9(286-586)
	CLHUN_RS03320	GH51(2-500)
	CLHUN_RS03385	GH28(29-388)
	CLHUN_RS03770	GH31(236-666)
	CLHUN_RS03985	GH15(265-634)
	CLHUN_RS04055	GH161(4-1055)
	CLHUN_RS04060	GH94(70-890)
	CLHUN_RS04070	GH30_1(34-443)
	CLHUN_RS04800	GH10(43-344)+Doc(356-414)	Enzyme-Doc
	CLHUN_RS05100	GH10(71-359)
	CLHUN_RS05480	Doc(28-82)+CE6(160-252)	Doc-Enzyme
	CLHUN_RS05520	Doc(30-86)+Other(237-598)	Doc-Enzyme
	CLHUN_RS05530	Doc(38-96)+CE15(125-455)	Doc-Enzyme
	CLHUN_RS05610	GH126(243-558)
	CLHUN_RS05780	GH5_2(66-320)+CBM17(353-560)+CBM28(578-755)
	CLHUN_RS06125	GH36(9-687)
	CLHUN_RS06180	GH5_1(49-410)+Doc(474-528)	Enzyme-Doc
	CLHUN_RS06195	Other(694-723)+Doc(940-1000)	Enzyme-Doc
	CLHUN_RS06885	CBM54(194-307)
	CLHUN_RS07120	GH3(151-375)
	CLHUN_RS07125	GH30_2(31-427)
	CLHUN_RS07130	GH3(38-279)
	CLHUN_RS07260	CE1(10-260)
	CLHUN_RS07240	GH44(36-542)+Doc(550-603)+CBM44(712-860)	Enzyme-Doc-CBM
	CLHUN_RS07235	Other(455-641)+Doc(801-859)	Enzyme-Doc
	CLHUN_RS08230	GH2(2-533)
	CLHUN_RS08355	AA4(11-240)
	CLHUN_RS08475	GH18(108-406)
	CLHUN_RS08775	GH9(40-511)+Doc(719-775)	Enzyme-Doc
	CLHUN_RS08780	CBM35(73-163)+GH26(181-494)+Doc(511-563)	CBM-Enzyme-Doc
	CLHUN_RS08835	GH28(207-533)
	CLHUN_RS08840	GH39(14-437)
	CLHUN_RS09055	GH94(2-808)
	CLHUN_RS09340	Doc(40-94)+CE4(105-213)	Doc-Enzyme
	CLHUN_RS09505	GH94(2-781)
	CLHUN_RS09630	GH18(45-338)
	CLHUN_RS09775	AA6(23-156)
	CLHUN_RS09955	CE4(53-173)
	CLHUN_RS10335	GH109(1-278)
	CLHUN_RS10445	GH10(5-325)
	CLHUN_RS10450	GH8(55-375)
	CLHUN_RS10455	CBM22(39-162)+CBM22(200-322)+CBM22(365-493)+GH10(525-855)+CBM9(883-1055)
	CLHUN_RS10460	CBM22(39-159)+CBM22(195-314)+CBM22(350-469)+CBM22(518-646)+GH10(677-1003)+CBM9(1031-1202)
	CLHUN_RS10465	CBM22(20-142)+CBM22(185-312)+GH10(343-673)+CBM9(701-873)+Doc(883-941)	CBM-Enzyme-CBM-Doc
	CLHUN_RS10475	Doc(46-104)+CE3(122-312)	Doc-Enzyme
	CLHUN_RS10555	GH133(318-672)
	CLHUN_RS10980	CE4(28-152)
	CLHUN_RS11265	GH43_24(46-279)
	CLHUN_RS11330	GH43_12(23-309)+CBM91(336-531)
	CLHUN_RS11630	GH130(58-361)
	CLHUN_RS11640	GH130(24-322)
	CLHUN_RS11865	GH105(17-300)
	CLHUN_RS12695	GH3(125-349)
	CLHUN_RS12700	CE7(5-306)
	CLHUN_RS12710	GH94(2-807)
	CLHUN_RS13485	GH30(27-456)+Doc(464-522)	Enzyme-Doc
	CLHUN_RS13495	GH9(49-470)+Doc(664-719)	Enzyme-Doc
	CLHUN_RS13500	GH8(83-399)+Doc(415-470)	Enzyme-Doc
	CLHUN_RS13710	GH115(26-663)
	CLHUN_RS13715	GH9(53-533)+CBM3(736-816)+Doc(886-942)	Enzyme-CBM-Doc
	CLHUN_RS13720	GH9(30-451)+Doc(630-685)	Enzyme-Doc
	CLHUN_RS13750	GH30_8(35-374)+Doc(424-478)	Enzyme-Doc
	CLHUN_RS14895	CE4(184-311)
	CLHUN_RS14900	CBM25(24-98)
	CLHUN_RS15380	GH23(128-236)
	CLHUN_RS15620	CE4(411-573)
	CLHUN_RS15935	GT84(1310-1524)+GH94(1763-2872)
	CLHUN_RS16090	GH43_1(10-319)
	CLHUN_RS16100	CBM9(565-769)+Doc(778-834)	Enzyme-CBM-Doc
	CLHUN_RS16220	CE4(107-257)
	CLHUN_RS16350	GH51(3-499)
	CLHUN_RS16370	Doc(49-108)+Other(128-219)	Doc-Enzyme
	CLHUN_RS17545	GH5_4(79-368)+Doc(408-461)	Enzyme-Doc
	CLHUN_RS17685	CE4(103-215)
	CLHUN_RS17955	CBM35(50-162)+GH26(180-506)+Doc(521-575)	CBM-Enzyme-Doc
	CLHUN_RS18430	AA6(72-166)
	CLHUN_RS18925	CBM3(35-124)+cohesin(285-412)+cohesin(518-645)+cohesin(751-878)+cohesin(984-1111)+cohesin(1218-1348)
	CLHUN_RS18930	GH48(37-651)+Doc(662-716)	Enzyme-Doc
	CLHUN_RS18935	GH8(67-385)+Doc(403-458)	Enzyme-Doc
	CLHUN_RS18940	GH9(38-467)+CBM3(495-578)+Doc(655-709)	Enzyme-CBM-Doc
	CLHUN_RS18945	CBM4(33-169)+GH9(306-797)+Doc(814-869)	CBM-Enzyme-Doc
	CLHUN_RS18950	cohesin(52-181)
	CLHUN_RS18955	GH9(36-490)+Doc(678-732)	Enzyme-Doc
	CLHUN_RS18960	GH9(38-513)+CBM3(539-631)+Doc(703-757)	Enzyme-CBM-Doc
	CLHUN_RS18965	Doc(31-87)+GH5_17(109-399)	Doc-Enzyme
	CLHUN_RS18970	GH9(34-453)+Doc(468-523)	Enzyme-Doc
	CLHUN_RS18975	GH74(86-198)+GH74(581-689)+Doc(769-827)	Enzyme-Doc
	CLHUN_RS18980	PL11(11-596)+Doc(602-656)	Enzyme-Doc
	CLHUN_RS18985	GH5_1(48-418)+Doc(480-534)	Enzyme-Doc
	CLHUN_RS19000	CE20(116-365)+Doc(494-550)	Enzyme-Doc
	CLHUN_RS19140	CBM4(467-573)
	CLHUN_RS19145	GH11(41-223)+Doc(237-293)	Enzyme-Doc
	CLHUN_RS21045	GH109(5-162)
	CLHUN_RS17785	GH9(132-568)
	CLHUN_RS02710	CBM32(10-136)
	CLHUN_RS11700	CBM3(2286-2372)
	CLHUN_RS17760	SLH(86-126)
	CLHUN_RS04130	GH18(98-396)
	CLHUN_RS06155	Doc(53-106)+CE2(237-441)	Doc-Enzyme
	CLHUN_RS06160	Doc(48-101)+Other(290-478)	Doc-Enzyme
	CLHUN_RS06165	GH3(62-270)
	CLHUN_RS07960	GH23(42-182)
	CLHUN_RS02730	Doc(27-83)+Other(128-327)	Doc-Enzyme
Ruminiclostridium josui JCM17888	K412_RS0100350	AA6(5-126)
	K412_RS0100405	GH43_16(31-314)+CBM6(336-459)+Doc(467-525)	Enzyme-CBM-Doc
	K412_RS0100520	GH43_24(46-279)
	K412_RS0100745	Other(36-218)+Doc(240-295)	Enzyme-Doc
	K412_RS0101355	GH94(2-808)
	K412_RS0101425	Doc(40-98)+GH53(115-402)	Doc-Enzyme
	K412_RS0101630	Doc(42-95)+CE2(226-430)	Doc-Enzyme
	K412_RS0101665	CBM25(23-98)
	K412_RS0101865	GH109(2-273)
	K412_RS0101940	GH28(239-569)
	K412_RS0102775	GH8(77-398)+Doc(416-471)	Enzyme-Doc
	K412_RS0102870	CE20(89-210)+CE20(385-510)
	K412_RS0102875	CE1(11-264)
	K412_RS0102880	GH39(12-436)
	K412_RS0102885	GH43_10(4-275)+CBM91(308-499)
	K412_RS0102895	GH51(4-491)
	K412_RS0102925	GH9(30-451)+Doc(630-685)	Enzyme-Doc
	K412_RS22635	Doc(123-181)	-Doc
	K412_RS0102960	CE8(35-328)+Doc(496-551)	Enzyme-Doc
	K412_RS0102965	PL10_1(68-337)+Doc(496-551)	Enzyme-Doc
	K412_RS0102985	GH30_8(35-379)+CBM6(437-556)+Doc(566-620)	Enzyme-CBM-Doc
	K412_RS0102990	CE1(58-270)+CBM6(296-417)+Doc(427-481)	Enzyme-CBM-Doc
	K412_RS0102995	GH95(75-797)+CBM32(830-954)+CBM6(973-1093)+Doc(1102-1156)	Enzyme-CBM-CBM-Doc
	K412_RS0103000	GH62(35-294)+CBM6(340-463)+Doc(472-526)+CE6(607-699)	Enzyme-CBM-Doc-enzyme
	K412_RS0103005	GH59(46-775)+CBM6(928-1049)+Doc(1056-1110)	Enzyme-CBM-Doc
	K412_RS0103010	GH27(136-373)+CBM6(408-529)+Doc(538-592)	Enzyme-CBM-Doc
	K412_RS0103015	GH43_29(26-297)+CBM6(318-441)+Doc(448-506)	Enzyme-CBM-Doc
	K412_RS0103020	GH43_10(36-300)+CBM91(344-535)+CBM6(555-675)+Doc(683-737)	Enzyme-CBM-CBM-Doc
	K412_RS0103025	CE1(64-277)+CBM6(300-421)+Doc(429-486)	Enzyme-CBM-Doc
	K412_RS0103030	GH43_29(26-307)+CBM6(330-452)+Doc(459-517)	Enzyme-CBM-Doc
	K412_RS0103035	GH10(59-325)+CBM6(346-467)+Doc(477-531)	Enzyme-CBM-Doc
	K412_RS0103075	GH51(3-500)
	K412_RS0103125	Doc(38-96)+CE3(114-300)	Doc-Enzyme
	K412_RS0103560	GH42(19-393)
	K412_RS0103575	GH3(36-255)
	K412_RS0103580	GH31(236-664)
	K412_RS0103600	GH95(3-744)
	K412_RS0104235	GT84(1276-1490)+GH94(1729-2820)
	K412_RS0104405	CBM13(334-473)+Doc(807-863)	Enzyme-CBM-Doc
	K412_RS0104560	CE1(55-298)
	K412_RS0104565	CBM9(249-419)+CE1(543-805)
	K412_RS21310	GH10(354-777)
	K412_RS0104620	CE1(27-255)
	K412_RS0104680	CBM54(194-305)
	K412_RS0105740	SLH(30-70)
	K412_RS0106060	GH18(67-385)
	K412_RS0106375	GH11(44-218)+CBM6(271-369)+CE4(394-515)
	K412_RS0107155	Doc(36-96)+Other(132-378)	Doc-Enzyme
	K412_RS0107635	Other(61-223)+Doc(799+859)	Enzyme-Doc
	K412_RS0107900	GH3(126-349)
	K412_RS0107915	GH94(2-820)
	K412_RS0108045	GH4(3-185)
	K412_RS0108105	GH43_12(11-295)+CBM91(325-518)
	K412_RS0108265	CBM9(151-320)+CE1(438-683)
	K412_RS0108560	CBM50(475-517)
	K412_RS0108730	CBM48(128-213)+GH13_9(286-586)
	K412_RS0108760	Doc(27-83)+Other(128-327)	Doc-Enzyme
	K412_RS0109125	GH67(12-690)
	K412_RS0109155	CE4(9-134)
	K412_RS0109190	GH10(79-357)
	K412_RS0109195	GH2(36-900)
	K412_RS0109365	Other(157-182)+Doc(527-584)	Enzyme-Doc
	K412_RS0109465	GH3(39-279)
	K412_RS0109490	CE7(4-315)
	K412_RS0109650	GH3(154-376)
	K412_RS0109665	GH9(43-464)+CBM3(508-576)+Doc(663-718)	Enzyme-CBM-Doc
	K412_RS0109895	CBM54(192-305)
	K412_RS0109965	SLH(171-210)
	K412_RS0110005	Doc(36-90)+CE4(104-206)	Doc-Enzyme
	K412_RS0110235	GH15(265-633)
	K412_RS0110425	GH1(2-446)
	K412_RS0110450	GH5_55(39-286)+CBM32(350-464)+Doc(666-722)	Enzyme-CBM-Doc
	K412_RS0110840	GH146(45-551)+CBM6(657-778)+Doc(786-844)	Enzyme-CBM-Doc
	K412_RS0111140	GH5_25(51-298)+CBM11(360-518)+Doc(528-582)	Enzyme-CBM-Doc
	K412_RS0111145	CE1(71-317)+Doc(328-384)	Enzyme-Doc
	K412_RS20690	GH10(42-345)+Doc(357-415)	Enzyme-Doc
	K412_RS0111170	Doc(50-107)+Other(143-277)	Doc-Enzyme
	K412_RS0111240	CE4(105-258)
	K412_RS0111590	GH43_1(10-319)
	K412_RS0111655	GH141(42-588)+CBM6(761-881)+Doc(891-949)	Enzyme-CBM-Doc
	K412_RS0112075	GH5_4(78-365)+Doc(412-465)	Enzyme-Doc
	K412_RS0112080	Doc(36-96)	Doc-
	K412_RS0112190	GH18(111-407)
	K412_RS0112090	Doc(30-86)+Other(241-602)	Doc-Enzyme
	K412_RS0112325	GH3(106-291)
	K412_RS0112375	GH8(55-367)
	K412_RS0112770	GH74(88-200)+GH74(629-740)+Doc(811-867)	Enzyme-Doc
	K412_RS0112885	GH5_1(49-410)+Doc(476-530)	Enzyme-Doc
	K412_RS0112955	CBM22(35-157)+CBM22(197-329)+GH10(360-691)+CBM9(719-891)+SLH(928-969)
	K412_RS0113100	GH133(292-646)
	K412_RS0113325	CE4(99-205)
	K412_RS0113415	GH9(144-582)
	K412_RS0113765	Doc(216-275)+Doc(287-324)+Doc(339-370)	Doc-Doc-Doc
	K412_RS20815	Doc(45-99)+GH8(129-502)	Doc-Enzyme
	K412_RS0113825	GH94(2-781)
	K412_RS0114335	PL11_2(39-627)+Doc(780-838)	Enzyme-Doc
	K412_RS22790	Doc(1-26)
	K412_RS0115105	GH44(35-542)+Doc(550-603)+CBM44(712-861)	Enzyme-Doc-CBM
	K412_RS0116170	AA6(14-158)
	K412_RS0117365	Doc(43-101)+Other(125-214)	Doc-Enzyme
	K412_RS0118060	CBM30(65-233)+GH9(316-750)+Doc(764-818)	CBM-Enzyme-Doc
	K412_RS0118365	GH9(53-535)+CBM3(562-650)+CBM3(739-819)+Doc(892-948)	Enzyme-CBM-CBM-Doc
	K412_RS0118370	GH9(49-527)+CBM3(730-810)+Doc(881-937)	Enzyme-CBM-Doc
	K412_RS0118510	GH9(119-550)
	K412_RS0118615	GH43_22(495-692)+GH43_26(1035-1355)+GH43_34(1470-1755)+Doc(1779-1837)	Enzyme-Doc
	K412_RS0118695	GH5_2(66-320)+CBM17(353-556)+CBM28(566-751)
	K412_RS0118700	GH27(142-372)+Doc(404-462)	Enzyme-Doc
	K412_RS0118930	CBM35(50-163)+GH26(180-506)+Doc(521-576)	CBM-Enzyme-Doc
	K412_RS0118935	GH18(31-390)+Doc(413-467)	Enzyme-Doc
	K412_RS0118940	GH120(312-402)
	K412_RS0119130	GH9(144-570)+Doc(583-639)	Enzyme-Doc
	K412_RS0119135	GH9(40-511)+Doc(720-776)	Enzyme-Doc
	K412_RS0119140	CBM35(73-164)+GH26(181-494)+Doc(514-566)	CBM-Enzyme-Doc
	K412_RS0119150	GH11(39-221)+Doc(236-292)	Enzyme-Doc
	K412_RS0119175	CE17(42-204)
	K412_RS0119185	Other(37-404)+Doc(468-524)	Enzyme-Doc
	K412_RS0119190	GH9(35-454)+Doc(471-525)	Enzyme-Doc
	K412_RS0119195	Doc(31-87)+GH5_17(111-401)	Doc-Enzyme
	K412_RS0119200	GH9(39-512)+CBM3(538-630)+Doc(702-756)	Enzyme-CBM-Doc
	K412_RS0119205	GH9(37-491)+Doc(682-736)	Enzyme-Doc
	K412_RS0119210	cohesin(86-215)
	K412_RS0119215	CBM4(34-168)+GH9(310-799)+Doc(817-872)	CBM-Enzyme-Doc
	K412_RS0119220	GH9(40-469)+CBM3(498-581)+Doc(662-716)	Enzyme-CBM-Doc
	K412_RS0119225	GH8(65-384)+Doc(404-459)	Enzyme-Doc
	K412_RS0119230	GH48(38-655)+Doc(662-716)	Enzyme-Doc
	K412_RS0119235	CBM3(36-124)+cohesin(288-416)+cohesin(433-561)+cohesin(581-709)+cohesin(729-857)+cohesin(877-1005)+cohesin(1025-1154)
	K412_RS0119645	GH30(27-456)+Doc(466-524)	Enzyme-Doc
	K412_RS0119655	CBM6(359-482)+Doc(490-548)	Enzyme-CBM-Doc
	K412_RS0119675	GH18(37-333)
	K412_RS0120040	CE4(117-237)
	K412_RS0101140	GH23(44-189)
	K412_RS0104030	Doc(36-89)+CBM13(110-287)	Doc-CBM-Enzyme
	K412_RS0111040	GH23(127-236)
	K412_RS0111180	GH43_35(9-311)
	K412_RS20795	PL1_5(91-280)+Doc(383-437)+PL9_1(464-735)	Enzyme-Doc-Enzyme
	K412_RS0116260	CE4(53-173)
	K412_RS0118985	Doc(12-68)+GH43_4(93-414)	Doc-Enzyme
	K412_RS20555	GH11(44-218)+CBM6(264-366)
	K412_RS20625	GH27(85-285)
	K412_RS0115550	Doc(43-101)+CE15(133-463)	Doc-Enzyme
	K412_RS0119185	GH5_1(39-408)
Ruminiclostridium papyrosolvens C7	L323_RS21410	GH27(142-372)+Doc(404-462)	Enzyme-Doc
	L323_RS21420	GH43_22(495-692)+GH43_26(1035-1355)+GH43_34(1470-1755)+Doc(1779-1837)	Enzyme-Doc
	L323_RS21625	GH27(164-404)
	L323_RS21785	Doc(27-81)+GH2(34-900)	Doc-Enzyme
	L323_RS21790	GH10(37-357)
	L323_RS21825	CE4(9-134)
	L323_RS21855	GH67(15-693)
	L323_RS22230	CBM48(128-213)+GH13_9(286-586)
	L323_RS22450	GH94(2-808)
	L323_RS22520	Doc(42-100)+GH53(117-404)	Doc-Enzyme
	L323_RS22710	CBM25(23-98)
	L323_RS22735	CBM9(236-406)+CE1(530-793)
	L323_RS22805	GH109(2-176)
	L323_RS22850	GH4(6-185)
	L323_RS22855	GH170(3-369)
	L323_RS22910	GH10(42-343)+Doc(355-413)	Enzyme-Doc
	L323_RS23080	AA6(14-157)
	L323_RS23290	GH5_55(39-286)+CBM32(352-464)+Doc(666-722)	Enzyme-CBM-Doc
	L323_RS23580	GH4(3-185)
	L323_RS23645	GH43_12(11-295)+CBM91(324-518)
	L323_RS23785	CE1(274-436)
	L323_RS23790	CBM9(150-319)+CE1(437-682)
	L323_RS23900	GH1(2-446)
	L323_RS24085	GH15(265-633)
	L323_RS24345	Doc(36-90)+CE4(104-206)	Doc-Enzyme
	L323_RS24415	CBM54(192-304)
	L323_RS36090	Doc(36-96)+Other(120-378)	Doc-Enzyme
	L323_RS24775	CBM3(36-125)+cohesin(283-411)+cohesin(428-556)+cohesin(575-703)+cohesin(722-850)+cohesin(957-1085)+cohesin(1195-1324)
	L323_RS24780	GH48(38-653)+Doc(663-717)	Enzyme-Doc
	L323_RS24785	GH8(65-384)+Doc(404-459)	Enzyme-Doc
	L323_RS24790	GH9(40-469)+CBM3(498-581)+Doc(662-716)	Enzyme-CBM-Doc
	L323_RS24795	CBM4(36-174)+GH9(316-810)+Doc(827-882)	CBM-Enzyme-Doc
	L323_RS24800	cohesin(89-218)
	L323_RS24805	GH9(37-491)+Doc(681-735)	Enzyme-Doc
	L323_RS24810	GH9(39-512)+CBM3(538-630)+Doc(702-756)	Enzyme-CBM-Doc
	L323_RS24815	Doc(31-87)+GH5_17(111-401)	Doc-Enzyme
	L323_RS24820	GH9(35-454)+Doc(471-525)	Enzyme-Doc
	L323_RS24825	GH5_7(84-362)+Doc(400-454)	Enzyme-Doc
	L323_RS24830	GH5_1(39-408)+Doc(469-523)	Enzyme-Doc
	L323_RS24840	CE17(42-204)
	L323_RS24930	CBM35(73-163)+GH26(181-494)+Doc(514-566)	CBM-Enzyme-Doc
	L323_RS24935	GH9(40-511)+Doc(718-774)	Enzyme-Doc
	L323_RS24940	GH9(145-570)+Doc(583-639)	Enzyme-Doc
	L323_RS25020	GH23(44-189)
	L323_RS25325	Other(36-218)+Doc(240-295)	Enzyme-Doc
	L323_RS25595	Doc(29-83)+CE6(161-253)	Doc-Enzyme
	L323_RS25600	Doc(43-101)+Other(285-473)	Doc-Enzyme
	L323_RS25605	GH43_24(46-279)
	L323_RS25705	GH43_16(31-315)+CBM6(337-460)+Doc(468-526)	Enzyme-CBM-Doc
	L323_RS25710	CBM30(64-232)+GH9(315-747)+Doc(763-821)	CBM-Enzyme-Doc
	L323_RS26170	GH11(32-210)
	L323_RS26305	Doc(51-109)+Other(131-219)	Doc-Enzyme
	L323_RS27065	GH5_4(72-357)+Doc(388-442)	Enzyme-Doc
	L323_RS27170	GH9(53-535)+CBM3(562-651)+CBM3(738-818)+Doc(887-943)	Enzyme-CBM-CBM-Doc
	L323_RS27175	CBM4(477-571)
	L323_RS40550	CBM22(37-164)+CBM22(360-491)+GH10(522-863)+CBM9(891-1063)
	L323_RS27550	CBM22(35-157)+CBM22(197-327)+GH10(358-689)+CBM9(717-889)
	L323_RS27645	GH5_1(49-410)+Doc(475-529)	Enzyme-Doc
	L323_RS27730	GH94(2-792)
	L323_RS27790	GH31(214-651)
	L323_RS27890	CBM54(198-308)
	L323_RS27905	GH74(88-199)+GH74(629-738)+Doc(811-867)	Enzyme-Doc
	L323_RS27995	GH30(27-456)+Doc(466-524)	Enzyme-Doc
	L323_RS38610	Other(214-291)+Doc(451-511)+Other(1450-1523)	Enzyme-Doc-Enzyme
	L323_RS28005	GH115(6-657)
	L323_RS28315	GH18(38-333)
	L323_RS28710	CE4(117-237)
	L323_RS28950	CBM16(43-168)
	L323_RS29755	GH10(38-359)
	L323_RS29765	GH5_4(78-367)+Doc(412-465)	Enzyme-Doc
	L323_RS29780	Doc(24-84)	Doc-
	L323_RS29925	GH18(124-407)
	L323_RS29790	Doc(30-86)+Other(241-601)	Doc-Enzyme
	L323_RS30085	GH3(106-291)
	L323_RS30220	GH8(55-367)
	L323_RS30575	GH109(1-215)
	L323_RS31035	GH9(144-582)
	L323_RS31105	PL1_5(91-280)+Doc(386-440)+PL9_1(467-738)	Enzyme-Doc-Enzyme
	L323_RS31925	GH31(236-664)
	L323_RS31930	GH3(36-255)
	L323_RS31945	GH42(19-393)
	L323_RS32595	PL11_2(40-628)+Doc(781-839)	Enzyme-Doc
	L323_RS32600	GH5_4(70-372)+Doc(412-468)	Enzyme-Doc
	L323_RS32710	GH5_2(66-320)+CBM17(353-556)+CBM28(566-751)
	L323_RS32930	CE1(81-339)
	L323_RS32990	GH43_10(36-300)+CBM91(344-535)+CBM6(553-675)+Doc(683-737)	Enzyme-CBM-CBM-Doc
	L323_RS32995	CE1(64-277)+CBM6(300-421)+Doc(429-487)	Enzyme-CBM-Doc
	L323_RS33000	GH43_29(26-307)+CBM6(330-452)+Doc(459-517)	Enzyme-CBM-Doc
	L323_RS33005	GH10(59-325)+CBM6(348-467)+Doc(477-531)	Enzyme-CBM-Doc
	L323_RS33045	GH51(3-500)
	L323_RS33075	GH109(3-275)
	L323_RS33120	CE1(3-118)
	L323_RS33595	CE9(5-376)
	L323_RS33950	GH141(42-588)+CBM6(761-881)+Doc(890-948)	Enzyme-CBM-Doc
	L323_RS34015	GH43_1(10-319)
	L323_RS34285	CE4(106-257)
	L323_RS34615	GH27(136-373)
	L323_RS34620	GH146(42-550)+CBM22(651-782)+Doc(892-946)	Enzyme-CBM-Doc
	L323_RS34625	GH43_29(26-297)+CBM6(318-441)+Doc(448-506)	Enzyme-CBM-Doc
	L323_RS34775	GH44(35-542)+Doc(550-603)+CBM44(712-861)	Enzyme-Doc-CBM
	L323_RS34915	GH120(313-402)
	L323_RS34920	GH18(39-399)+Doc(421-475)	Enzyme-Doc
	L323_RS34945	CBM35(50-163)+GH26(180-506)+Doc(521-574)	CBM-Enzyme-Doc
	L323_RS35470	GH26(100-275)+Doc(307-361)	Enzyme-Doc
	L323_RS35575	GH3(39-279)
	L323_RS35595	CE7(4-315)
	L323_RS35660	CBM3(43-115)
	L323_RS35735	GH3(156-379)
	L323_RS35745	GH9(43-464)+CBM3(508-577)+Doc(658-713)	Enzyme-CBM-Doc
	L323_RS35950	Doc(43-101)+CE3(119-305)	Doc-Enzyme
	L323_RS36685	GH94(2-820)
	L323_RS36965	GH94(2-781)
	L323_RS37330	GH31(203-685)
	L323_RS37335	GH36(66-644)
	L323_RS37850	GH8(83-398)+Doc(417-472)	Enzyme-Doc
	L323_RS38020	CE20(89-215)+CE20(386-511)
	L323_RS38030	CE1(11-263)
	L323_RS38035	GH39(12-435)
	L323_RS38040	GH43_10(4-275)+CBM91(307-498)
	L323_RS38050	GH51(3-491)
	L323_RS38055	GH43_27(278-573)
	L323_RS38080	GH9(30-451)+Doc(629-684)	Enzyme-Doc
	L323_RS38100	CE8(35-328)+Doc(496-551)	Enzyme-Doc
	L323_RS38105	PL10_1(72-337)+Doc(500-555)	Enzyme-Doc
	L323_RS38125	CE1(58-270)+CBM6(296-416)+Doc(424-478)	Enzyme-CBM-Doc
	L323_RS38130	GH30_8(35-379)+CBM6(437-556)+Doc(566-620)	Enzyme-CBM-Doc
	L323_RS38135	GH95(76-797)+CBM32(830-954)+CBM6(973-1093)+Doc(1102-1156)	Enzyme-CBM-CBM-Doc
	L323_RS38140	CBM6(2-77)+Doc(86-140)+CE6(221-313)	CBM-Doc-Enzyme
	L323_RS38385	Doc(36-94)+CE15(126-456)	Doc-Enzyme
	L323_RS39040	GH18(87-385)
	L323_RS39555	GT84(1276-1490)+GH94(1729-2819)
	L323_RS39735	GH5_35(337-469)+Doc(808-864)	Enzyme-Doc
	L323_RS39740	CBM6(862-982)+Doc(988-1046)	Enzyme-CBM-Doc
	L323_RS39845	GH30_8(35-374)+Doc(430-484)	Enzyme-Doc
	L323_RS39870	CE1(71-317)+Doc(327-383)	Enzyme-Doc
	L323_RS40165	GH25(9-187)
	L323_RS41860	GH23(122-231)
	L323_RS22680	Doc(42-95)+CE2(226-430)	Doc-Enzyme
	L323_RS27370	GH133(292-646)
	L323_RS0120765	CBM3(256-340)
	L323_RS35490	GH59(46-775)
	L323_RS34515	GH43_35(8-309)
	L323_RS23165	CE4(52-172)
	L323_RS27320	CBM6(48-142)
	L323_RS29225	CBM6(2-83)+CE4(103-223)
	L323_RS31145	CE4(98-206)
	L323_RS31640	Doc(36-89)+CBM13(110-288)	Doc-CBM-Enzyme
	L323_RS31905	GH95(2-742)
	L323_RS0120960	GH27(142-372)+Doc(404-445)	Enzyme-Doc
	L323_RS41800	GH3(126-349)
Ruminiclostridium papyrosolvens DSM2782	P0092_RS17860	GH141(42-588)+CBM6(761-880)+Doc(890-948)	Enzyme-CBM-Doc
	P0092_RS17595	Other(39-208)+Doc(235-289)	Enzyme-Doc
	P0092_RS17350	GH109(2-152)
	P0092_RS17070	GH10(38-359)
	P0092_RS17060	GH5_4(78-368)+Doc(413-466)	Enzyme-Doc
	P0092_RS17050	Doc(37-95)	Doc-
	P0092_RS16935	GH18(111-407)
	P0092_RS17040	Doc(31-86)+S(243-600)	Doc-Enzyme
	P0092_RS16850	GH109(2-146)
	P0092_RS16715	GH8(55-367)
	P0092_RS16090	GH74(88-199)+GH74(628-740)+Doc(811-867)	Enzyme-Doc
	P0092_RS16065	CBM54(198-308)
	P0092_RS15900	GH31(214-651)
	P0092_RS15785	GH5_1(49-410)+Doc(475-529)	Enzyme-Doc
	P0092_RS15690	CBM22(35-157)+CBM22(195-327)+GH10(358-689)+CBM9(717-889)
	P0092_RS15685	CBM22(37-163)+CBM22(357-489)+GH10(520-861)+CBM9(889-1061)
	P0092_RS15505	GH133(293-646)
	P0092_RS15290	CE4(90-199)
	P0092_RS15080	GH9(144-582)
	P0092_RS05000	Other(172-228)+Doc(1043-1098)	Enzyme-Doc
	P0092_RS05065	Doc(46-104)+CE3(122-308)	Doc-Enzyme
	P0092_RS05075	CBM2(34-128)
	P0092_RS05095	GH51(2-500)
	P0092_RS05135	GH10(59-325)+CBM6(347-468)+Doc(477-531)	Enzyme-CBM-Doc
	P0092_RS05140	GH43_29(26-307)+CBM6(329-452)+Doc(459-517)	Enzyme-CBM-Doc
	P0092_RS05145	CE1(64-277)+CBM6(300-421)+Doc(429-487)	Enzyme-CBM-Doc
	P0092_RS05150	GH43_10(36-300)+CBM91(344-535)+CBM6(551-675)+Doc(683-737)	Enzyme-CBM-CBM-Doc
	P0092_RS05155	GH62(47-295)+CBM6(325-464)+Doc(473-527)	Enzyme-CBM-Doc
	P0092_RS05160	GH43_29(26-296)+CBM6(317-440)+Doc(448-506)	Enzyme-CBM-Doc
	P0092_RS05170	GH27(136-373)+CBM6(408-529)+Doc(538-592)	Enzyme-CBM-Doc
	P0092_RS05180	GH30_8(35-378)+CBM6(437-558)+Doc(566-620)	Enzyme-CBM-Doc
	P0092_RS05185	GH62(46-294)+CBM6(324-462)+Doc(476-530)+CE6(611-702)	Enzyme-CBM-Doc-enzyme
	P0092_RS05190	GH95(75-797)+CBM32(830-954)+Doc(970-1024)	Enzyme-CBM-Doc
	P0092_RS05195	CE1(58-271)+CBM6(296-418)+Doc(426-480)	Enzyme-CBM-Doc
	P0092_RS05200	GH30_8(35-378)+CBM6(437-558)+Doc(566-620)	Enzyme-CBM-Doc
	P0092_RS05220	PL10_1(73-337)+Doc(500-555)	Enzyme-Doc
	P0092_RS05225	CE8(35-328)+Doc(496-551)	Enzyme-Doc
	P0092_RS05230	PL11(30-613)+Doc(764-820)	Enzyme-Doc
	P0092_RS05245	GH9(30-451)+Doc(629-684)	Enzyme-Doc
	P0092_RS05275	GH43_27(278-573)
	P0092_RS05280	GH51(3-491)
	P0092_RS05290	GH43_10(4-275)+CBM91(308-499)
	P0092_RS05295	GH39(12-435)
	P0092_RS05300	CE1(12-263)
	P0092_RS05420	CE20(89-220)+CE20(386-511)
	P0092_RS05580	GH113(57-344)
	P0092_RS05635	GH8(82-398)+Doc(417-472)	Enzyme-Doc
	P0092_RS06150	GH42(6-378)
	P0092_RS06415	GH36(58-643)
	P0092_RS06420	GH31(203-685)
	P0092_RS06830	GH94(2-781)
	P0092_RS13630	Other(36-213)+Doc(240-294)	Enzyme-Doc
	P0092_RS13360	Doc(45-98)+Other(286-472)	Doc-Enzyme
	P0092_RS13255	GH43_16(31-314)+CBM6(336-459)+Doc(467-525)	Enzyme-CBM-Doc
	P0092_RS13160	CE4(2-129)
	P0092_RS11755	CBM30(65-233)+GH9(316-749)+Doc(764-820)	CBM-Enzyme-Doc
	P0092_RS21525	GH94(2-820)
	P0092_RS20855	Doc(35-94)	Doc-
	P0092_RS03825	GH94(1729-2819)
	P0092_RS03485	GH5_35(337-469)+Doc(808-865)	Enzyme-Doc
	P0092_RS03480	CBM6(862-982)+Doc(988-1046)	Enzyme-CBM-Doc
	P0092_RS03475	GH113(520-751)
	P0092_RS03465	CBM4(36-172)+GH9(318-808)+Doc(822-874)	CBM-Enzyme-Doc
	P0092_RS03160	GH39(305-707)
	P0092_RS03165	GH39(318-742)
	P0092_RS03140	CBM51(39-173)+CBM62(446-579)+CBM62(596-729)
	P0092_RS03020	GH5_25(51-298)+CBM11(360-518)+Doc(524-578)	Enzyme-CBM-Doc
	P0092_RS02975	GH30_8(36-376)+CBM6(433-556)+Doc(565-618)	Enzyme-CBM-Doc
	P0092_RS02955	GH51(60-477)+Doc(666-724)	Enzyme-Doc
	P0092_RS02950	GH43_35(3-284)
	P0092_RS00300	CBM48(128-213)+GH13_9(286-586)
	P0092_RS00340	GH31(205-654)
	P0092_RS00715	GH67(14-692)
	P0092_RS00740	CE4(9-134)
	P0092_RS00775	GH10(38-357)
	P0092_RS00780	GH2(34-899)
	P0092_RS00945	GH27(170-404)
	P0092_RS01105	GH3(39-279)
	P0092_RS01130	CE7(4-315)
	P0092_RS11450	GH9(53-535)+CBM3(562-651)+CBM3(738-818)+Doc(887-943)	Enzyme-CBM-CBM-Doc
	P0092_RS11445	GH9(51-529)+CBM3(731-812)+Doc(900-956)	Enzyme-CBM-Doc
	P0092_RS11440	CBM4(473-571)
	P0092_RS11285	GH43_22(495-692)+GH43_26(1035-1355)+GH43_34(1470-1754)+Doc(1779-1837)	Enzyme-Doc
	P0092_RS11265	GH27(142-372)+Doc(404-462)	Enzyme-Doc
	P0092_RS10980	CBM35(51-163)+GH26(181-507)+Doc(522-575)	CBM-Enzyme-Doc
	P0092_RS10975	GH18(30-391)+Doc(412-466)	Enzyme-Doc
	P0092_RS10970	GH120(312-402)
	P0092_RS01270	CBM3(43-115)
	P0092_RS01330	GH3(159-382)
	P0092_RS01345	GH9(43-464)+Doc(658-713)	Enzyme-Doc
	P0092_RS01570	CBM54(192-304)
	P0092_RS01705	Doc(36-90)+CE4(104-206)	Doc-Enzyme
	P0092_RS01940	GH15(265-633)
	P0092_RS02145	GH1(2-446)
	P0092_RS02170	GH5_55(39-286)+CBM32(352-464)+Doc(666-722)	Enzyme-CBM-Doc
	P0092_RS09590	CE4(117-237)
	P0092_RS09990	GH18(36-333)
	P0092_RS10020	GH30(27-455)+Doc(466-524)	Enzyme-Doc
	P0092_RS10025	GH115(5-650)
	P0092_RS19000	CBM9(231-401)+CE1(523-788)
	P0092_RS18925	Doc(122-178)	Doc-
	P0092_RS18930	cohesin(32-189)+Doc(202-260)	Enzyme-Doc
	P0092_RS18765	Other(53-317)+CBM6(359-482)+Doc(490-548)	Enzyme-CBM-Doc
	P0092_RS18760	GH11(44-218)+CBM6(260-355)+CE4(374-495)
	P0092_RS18670	GH4(6-185)
	P0092_RS18665	GH170(3-369)
	P0092_RS18595	GH10(42-343)+Doc(355-413)	Enzyme-Doc
	P0092_RS18505	GH109(3-181)
	P0092_RS18490	CE9(7-387)
	P0092_RS18475	GH109(2-176)
	P0092_RS18410	Doc(45-99)+Other(138-269)	Doc-Enzyme
	P0092_RS18400	GH43_35(8-310)
	P0092_RS02640	GH23(123-231)
	P0092_RS02515	GH146(45-551)+CBM6(654-778)+Doc(786-844)	Enzyme-CBM-Doc
	P0092_RS21665	GH4(3-185)
	P0092_RS21730	GH43_12(11-295)+CBM91(324-518)
	P0092_RS21875	CBM9(151-320)+CE1(438-683)
	P0092_RS07130	PL11_2(39-627)+Doc(780-843)	Enzyme-Doc
	P0092_RS07245	GH5_2(66-320)+CBM17(353-556)+CBM28(575-751)
	P0092_RS07410	GH44(35-542)+Doc(550-603)+CBM44(712-861)	Enzyme-Doc-CBM
	P0092_RS07485	GH146(3-498)
	P0092_RS04465	GH95(5-745)
	P0092_RS04485	GH31(236-664)
	P0092_RS04490	GH3(36-255)
	P0092_RS04505	GH42(19-393)
	P0092_RS19620	GH18(101-385)
	P0092_RS14445	CBM25(23-98)
	P0092_RS14415	Doc(42-95)+CE2(227-431)	Doc-Enzyme
	P0092_RS08430	AA6(14-157)
	P0092_RS08520	CE4(51-171)
	P0092_RS13925	GH23(44-189)
	P0092_RS14115	GH94(2-808)
	P0092_RS18285	CE4(106-257)
	P0092_RS17925	GH43_1(10-319)
	P0092_RS10440	CBM3(36-125)+cohesin(286-414)+cohesin(433-561)+cohesin(580-708)+cohesin(727-855)+cohesin(964-1092)+cohesin(1292-1421)
	P0092_RS10445	GH48(38-654)+Doc(663-718)	Enzyme-Doc
	P0092_RS10450	GH8(66-384)+Doc(404-459)	Enzyme-Doc
	P0092_RS10455	GH9(40-469)+CBM3(498-581)+Doc(662-716)	Enzyme-CBM-Doc
	P0092_RS10460	CBM4(34-170)+GH9(312-805)+Doc(825-880)	CBM-Enzyme-Doc
	P0092_RS10465	cohesin(87-216)
	P0092_RS10470	GH9(37-491)+Doc(681-735)	Enzyme-Doc
	P0092_RS10475	GH9(39-512)+CBM3(538-630)+Doc(702-756)	Enzyme-CBM-Doc
	P0092_RS10480	Doc(31-87)+GH5_17(111-401)	Doc-Enzyme
	P0092_RS10485	GH9(35-454)+Doc(471-525)	Enzyme-Doc
	P0092_RS10490	GH5_7(84-362)+Doc(400-454)	Enzyme-Doc
	P0092_RS10495	GH5_1(48-417)+Doc(477-531)	Enzyme-Doc
	P0092_RS10505	CE17(42-204)
	P0092_RS10535	GH11(41-223)+Doc(238-294)	Enzyme-Doc
	P0092_RS21510	GH3(126-349)
	P0092_RS10550	CBM35(73-163)+GH26(181-494)+Doc(502-554)	CBM-Enzyme-Doc
	P0092_RS10555	GH9(40-511)+Doc(718-774)	Enzyme-Doc
	P0092_RS10560	GH9(141-570)+Doc(612-668)	Enzyme-Doc
	P0092_RS11170	SLH(46-84)
	P0092_RS03370	CE1(42-284)
	P0092_RS10775	GH141(37-719)+CBM9(1398-1571)
Ruminiclostridium sp. BNL1100	CLO1100_RS00300	CBM48(128-213)+GH13_9(286-586)
	CLO1100_RS00670	GH67(15-693)
	CLO1100_RS00730	CE4(9-134)
	CLO1100_RS00765	GH10(38-357)
	CLO1100_RS00770	GH2(34-900)
	CLO1100_RS00935	GH27(166-405)
	CLO1100_RS01045	GH3(39-279)
	CLO1100_RS01065	CE7(4-315)
	CLO1100_RS01220	GH3(152-375)
	CLO1100_RS01235	GH9(43-464)+CBM3(508-577)+Doc(658-713)	Enzyme-CBM-Doc
	CLO1100_RS01455	CBM54(192-304)
	CLO1100_RS01525	Doc(36-90)+CE4(104-206)	Doc-Enzyme
	CLO1100_RS01785	GH15(265-633)
	CLO1100_RS01970	GH1(2-446)
	CLO1100_RS01995	GH5_55(39-286)+CBM32(351-464)+Doc(666-722)	Enzyme-CBM-Doc
	CLO1100_RS20940	GH23(122-231)
	CLO1100_RS02785	CE1(71-317)+Doc(327-383)	Enzyme-Doc
	CLO1100_RS02800	GH30_8(35-374)+Doc(430-484)	Enzyme-Doc
	CLO1100_RS02815	CBM4(36-171)+GH9(317-804)+Doc(820-872)	CBM-Enzyme-Doc
	CLO1100_RS03050	GT84(1276-1490)+GH94(1729-2819)
	CLO1100_RS03270	Doc(38-91)+CBM13(111-290)	Doc-CBM-Enzyme
	CLO1100_RS03685	GH95(2-742)
	CLO1100_RS03705	GH31(236-664)
	CLO1100_RS03710	GH3(36-255)
	CLO1100_RS03725	GH42(19-393)
	CLO1100_RS04145	Doc(43-101)+CE3(119-305)	Doc-Enzyme
	CLO1100_RS04360	GH109(4-276)
	CLO1100_RS04385	GH51(3-500)
	CLO1100_RS04425	GH10(59-325)+CBM6(348-467)+Doc(477-531)	Enzyme-CBM-Doc
	CLO1100_RS04430	GH43_29(26-307)+CBM6(330-452)+Doc(459-517)	Enzyme-CBM-Doc
	CLO1100_RS04435	CE1(64-277)+CBM6(300-421)+Doc(429-487)	Enzyme-CBM-Doc
	CLO1100_RS04440	GH43_10(36-300)+CBM91(344-535)+CBM6(553-675)+Doc(683-737)	Enzyme-CBM-CBM-Doc
	CLO1100_RS04445	GH62(47-295)+CBM6(342-464)+Doc(473-527)	Enzyme-CBM-Doc
	CLO1100_RS04450	GH43_29(26-297)+CBM6(318-441)+Doc(448-506)	Enzyme-CBM-Doc
	CLO1100_RS04455	GH146(42-550)+CBM22(651-782)+Doc(892-946)	Enzyme-CBM-Doc
	CLO1100_RS04460	GH27(136-373)+CBM6(408-529)+Doc(538-592)	Enzyme-CBM-Doc
	CLO1100_RS04465	GH2(49-615)+CBM6(821-943)+Doc(950-1004)	Enzyme-CBM-Doc
	CLO1100_RS04470	GH62(46-294)+CBM6(341-463)+Doc(472-526)+CE6(607-699)	Enzyme-CBM-Doc-enzyme
	CLO1100_RS04475	GH95(76-797)+CBM32(832-954)+CBM6(973-1093)+Doc(1102-1156)	Enzyme-CBM-CBM-Doc
	CLO1100_RS04480	GH30_8(35-379)+CBM6(437-557)+Doc(566-620)	Enzyme-CBM-Doc
	CLO1100_RS04485	CE1(58-269)+CBM6(296-417)+Doc(424-478)	Enzyme-CBM-Doc
	CLO1100_RS04505	PL10_1(72-336)+Doc(498-553)	Enzyme-Doc
	CLO1100_RS04510	CE8(35-328)+Doc(496-551)	Enzyme-Doc
	CLO1100_RS20950	Doc(90-148)	-Doc
	CLO1100_RS04540	GH9(30-451)+Doc(630-685)	Enzyme-Doc
	CLO1100_RS04570	GH51(3-491)
	CLO1100_RS04580	GH43_10(4-275)+CBM91(308-498)
	CLO1100_RS04585	GH39(12-435)
	CLO1100_RS04590	CE1(11-263)
	CLO1100_RS04600	CE20(89-225)+CE20(386-511)
	CLO1100_RS04760	GH8(83-398)+Doc(417-472)	Enzyme-Doc
	CLO1100_RS05260	GH65(328-702)
	CLO1100_RS05275	GH43_26(31-343)+CBM35(368-485)+CBM35(497-620)+CBM35(628-749)+CBM35(757-885)+CBM13(903-992)
	CLO1100_RS05905	GH94(2-781)
	CLO1100_RS06155	CBM3(2108-2193)
	CLO1100_RS06400	GH26(100-276)+Doc(307-361)	Enzyme-Doc
	CLO1100_RS06455	PL11_2(39-627)+Doc(780-838)	Enzyme-Doc
	CLO1100_RS06460	GH5_4(11-313)+Doc(351-407)	Enzyme-Doc
	CLO1100_RS06565	GH5_2(66-320)+CBM17(353-555)+CBM28(566-751)
	CLO1100_RS06850	GH44(35-542)+Doc(550-603)+CBM44(712-861)	Enzyme-Doc-CBM
	CLO1100_RS06925	GH146(3-498)
	CLO1100_RS07235	Doc(36-94)+CE15(126-456)	Doc-Enzyme
	CLO1100_RS07620	AA6(14-157)
	CLO1100_RS07705	CE4(52-172)
	CLO1100_RS07850	CE4(119-237)
	CLO1100_RS08280	GH18(37-333)
	CLO1100_RS08310	GH30(27-456)+Doc(466-524)	Enzyme-Doc
	CLO1100_RS08320	GH115(6-657)
	CLO1100_RS08755	CBM3(36-125)+cohesin(286-414)+cohesin(433-561)+cohesin(580-708)+cohesin(727-855)+cohesin(962-1090)+cohesin(1200-1329)
	CLO1100_RS08760	GH48(38-654)+Doc(663-717)	Enzyme-Doc
	CLO1100_RS08765	GH8(65-384)+Doc(404-459)	Enzyme-Doc
	CLO1100_RS08770	GH9(40-469)+CBM3(498-581)+Doc(662-716)	Enzyme-CBM-Doc
	CLO1100_RS08775	CBM4(34-170)+GH9(312-806)+Doc(825-880)	CBM-Enzyme-Doc
	CLO1100_RS08780	cohesin(89-217)
	CLO1100_RS08785	GH9(37-491)+Doc(681-735)	Enzyme-Doc
	CLO1100_RS08790	GH9(39-512)+CBM3(538-630)+Doc(702-756)	Enzyme-CBM-Doc
	CLO1100_RS08795	Doc(31-87)+GH5_17(111-401)	Doc-Enzyme
	CLO1100_RS08800	GH9(35-454)+Doc(471-525)	Enzyme-Doc
	CLO1100_RS08805	GH5_7(84-362)+Doc(400-454)	Enzyme-Doc
	CLO1100_RS08810	GH5_1(48-417)+Doc(478-532)	Enzyme-Doc
	CLO1100_RS08815	CE20(114-362)+Doc(491-547)	Enzyme-Doc
	CLO1100_RS08825	CE17(32-194)
	CLO1100_RS08900	GH11(39-221)+Doc(236-292)	Enzyme-Doc
	CLO1100_RS08910	CBM35(73-163)+GH26(181-494)+Doc(514-566)	CBM-Enzyme-Doc
	CLO1100_RS08915	GH9(40-511)+Doc(718-774)	Enzyme-Doc
	CLO1100_RS08920	GH9(145-570)+Doc(583-639)	Enzyme-Doc
	CLO1100_RS09150	GH120(312-402)
	CLO1100_RS09155	GH18(39-398)+Doc(421-475)	Enzyme-Doc
	CLO1100_RS09180	CBM35(50-163)+GH26(180-506)+Doc(521-574)	CBM-Enzyme-Doc
	CLO1100_RS09300	GH27(142-371)+Doc(404-462)	Enzyme-Doc
	CLO1100_RS09305	GH43_22(159-356)+GH43_26(698-1018)+GH43_34(1133-1418)+Doc(1442-1500)	Enzyme-Doc
	CLO1100_RS09420	CBM4(477-571)
	CLO1100_RS09425	GH9(53-535)+CBM3(738-818)+Doc(887-943)	Enzyme-CBM-Doc
	CLO1100_RS09575	GH5_4(72-357)+Doc(388-442)	Enzyme-Doc
	CLO1100_RS09580	CBM30(65-233)+GH9(316-749)+Doc(764-820)	CBM-Enzyme-Doc
	CLO1100_RS10340	Doc(51-109)+Other(131-219)	Doc-Enzyme
	CLO1100_RS10345	Doc(51-109)+Other(133-224)	Doc-Enzyme
	CLO1100_RS10615	GH11(32-210)
	CLO1100_RS11090	GH43_16(31-314)+CBM6(337-459)+Doc(467-525)	Enzyme-CBM-Doc
	CLO1100_RS11190	GH43_24(46-279)
	CLO1100_RS11195	Doc(43-98)+Other(285-473)	Doc-Enzyme
	CLO1100_RS11200	Doc(29-83)+CE6(161-253)	Doc-Enzyme
	CLO1100_RS11460	Other(22-204)+Doc(226-281)	Enzyme-Doc
	CLO1100_RS11925	GH23(46-189)
	CLO1100_RS12135	GH94(2-808)
	CLO1100_RS12205	GH53(115-401)
	CLO1100_RS12390	Doc(42-95)+CE2(226-430)	Doc-Enzyme
	CLO1100_RS12420	CBM25(23-98)
	CLO1100_RS12615	GH109(1-178)
	CLO1100_RS12895	GH9(144-582)
	CLO1100_RS12970	PL1_5(91-280)+Doc(383-437)+PL9_1(470-741)	Enzyme-Doc-Enzyme
	CLO1100_RS13010	CE4(98-206)
	CLO1100_RS13190	GH133(292-646)
	CLO1100_RS13360	CBM22(37-164)+CBM22(359-490)+GH10(522-862)+CBM9(890-1062)
	CLO1100_RS13365	CBM22(35-157)+CBM22(197-329)+GH10(360-691)+CBM9(719-891)
	CLO1100_RS13460	GH5_1(49-410)+Doc(475-529)	Enzyme-Doc
	CLO1100_RS13525	GH94(2-790)
	CLO1100_RS13600	GH31(214-651)
	CLO1100_RS13710	CBM54(198-308)
	CLO1100_RS13715	GH74(88-199)+GH74(629-740)+Doc(811-867)	Enzyme-Doc
	CLO1100_RS14035	GH8(55-367)
	CLO1100_RS14180	GH3(106-291)
	CLO1100_RS14335	GH18(124-407)
	CLO1100_RS14445	Doc(30-86)+Other(241-602)	Doc-Enzyme
	CLO1100_RS14465	GH5_4(78-367)+Doc(412-465)	Enzyme-Doc
	CLO1100_RS14810	Other(38-212)+Doc(234-289)	Enzyme-Doc
	CLO1100_RS14870	CE9(4-376)
	CLO1100_RS15155	GH141(42-588)+CBM6(761-881)+Doc(890-948)	Enzyme-CBM-Doc
	CLO1100_RS15220	GH43_1(10-319)
	CLO1100_RS15450	CE4(105-257)
	CLO1100_RS15515	GH109(3-272)
	CLO1100_RS15655	GH43_35(8-309)
	CLO1100_RS15870	GH10(42-344)+Doc(357-415)	Enzyme-Doc
	CLO1100_RS16330	Other(214-291)+Doc(451-511)+Other(1450-1523)	Enzyme-Doc-Enzyme
	CLO1100_RS15915	GH170(3-369)
	CLO1100_RS15920	GH4(6-185)
	CLO1100_RS18790	Doc(36-96)+Other(120-378)	Doc-Enzyme
	CLO1100_RS15970	GH109(2-358)
	CLO1100_RS16035	GH11(45-218)+CBM6(257-351)+CE4(372-492)
	CLO1100_RS16040	GH11(45-218)+CBM6(261-358)
	CLO1100_RS16190	CBM9(236-406)+CE1(530-793)
	CLO1100_RS20065	GH10(354-777)
	CLO1100_RS17580	GH18(87-385)
	CLO1100_RS18120	CBM27(377-530)+GH26(575-914)+CBM23(1078-1228)
	CLO1100_RS18150	GH130(25-322)
	CLO1100_RS18160	GH130(49-361)
	CLO1100_RS18165	CE7(5-309)
	CLO1100_RS18510	CBM16(43-168)
	CLO1100_RS19390	GH3(126-349)
	CLO1100_RS19400	GH94(2-820)
	CLO1100_RS19530	GH4(3-185)
	CLO1100_RS19595	GH43_12(11-295)+CBM91(324-518)
	CLO1100_RS19735	CE1(274-436)
	CLO1100_RS19740	CBM9(151-320)+CE1(438-683)
	CLO1100_RS00345	Doc(26-82)+Other(123-366)	Doc-Enzyme
Ruminiclostridium sufflavum DSM19573	LY28_RS00330	GH5_1(50-411)+Doc(476-530)	Enzyme-Doc
	LY28_RS00335	CBM35(75-165)+GH26(183-496)+Doc(512-568)	CBM-Enzyme-Doc
	LY28_RS00340	GH9(41-512)+Doc(544-600)	Enzyme-Doc
	LY28_RS00345	GH9(41-512)+Doc(728-784)	Enzyme-Doc
	LY28_RS00355	GH13_8(216-506)
	LY28_RS00360	GH5_4(79-370)+Doc(414-467)	Enzyme-Doc
	LY28_RS00430	GH30_8(35-373)+Doc(425-479)	Enzyme-Doc
	LY28_RS00435	GH43_1(10-319)
	LY28_RS00440	GH18(49-410)+Doc(435-489)	Enzyme-Doc
	LY28_RS01055	CBM32(12-135)
	LY28_RS01135	GH62(52-295)+CBM6(339-464)+Doc(471-525)	Enzyme-CBM-Doc
	LY28_RS19450	Doc(1-51)	Doc-
	LY28_RS01290	GH11(41-223)+CBM6(257-373)+Doc(389-442)+CE4(464-574)	Enzyme-CBM-Doc-enzyme
	LY28_RS00805	GH43_35(7-308)
	LY28_RS00960	GH10(50-315)+Doc(331-389)	Enzyme-Doc
	LY28_RS01735	GH94(2-808)
	LY28_RS01900	GH23(55-181)
	LY28_RS02575	GH39(16-441)
	LY28_RS02585	GH9(50-471)+CBM3(514-584)+Doc(666-721)	Enzyme-CBM-Doc
	LY28_RS02590	GH30(22-456)+Doc(464-522)	Enzyme-Doc
	LY28_RS02670	GH109(3-149)
	LY28_RS03625	CBM54(192-303)
	LY28_RS03850	GH3(153-378)
	LY28_RS03060	Doc(40-98)+CE3(116-306)	Doc-Enzyme
	LY28_RS04225	GH51(2-501)
	LY28_RS04900	CE4(11-134)
	LY28_RS04935	GH2(19-912)
	LY28_RS05290	GH109(3-148)
	LY28_RS05710	GH94(2-781)
	LY28_RS06065	CBM25(24-98)
	LY28_RS06070	CE4(131-257)
	LY28_RS07105	Doc(27-83)+Other(126-368)	Doc-Enzyme
	LY28_RS07145	CE4(56-170)
	LY28_RS07845	GH65(312-700)
	LY28_RS08200	CBM32(282-395)
	LY28_RS08405	GH15(266-634)
	LY28_RS08480	GH18(103-397)
	LY28_RS19350	CE1(38-249)+Doc(261-316)	Enzyme-Doc
	LY28_RS09205	GH63(474-915)
	LY28_RS09240	CE4(104-262)
	LY28_RS10155	Doc(43-103)	Doc-
	LY28_RS19535	CE1(53-274)+Doc(289-343)	Enzyme-Doc
	LY28_RS10810	GT84(1316-1530)+GH94(1769-2917)
	LY28_RS10795	Other(136-208)+Doc(375-435)+Other(1510-1574)	Enzyme-Doc-Enzyme
	LY28_RS11145	CE1(62-307)
	LY28_RS11160	CBM4(473-577)
	LY28_RS11170	GH4(13-190)
	LY28_RS11290	GH94(2-808)
	LY28_RS11300	CE7(5-306)
	LY28_RS11305	GH3(125-349)
	LY28_RS12350	Doc(35-89)+CE6(162-254)	Doc-Enzyme
	LY28_RS12355	Doc(43-99)+GH43_24(572-819)+CBM32(875-992)	Doc-Enzyme-CBM
	LY28_RS12505	GH44(33-540)+Doc(548-601)+CBM44(709-858)	Enzyme-Doc-CBM
	LY28_RS12560	Doc(44-100)+CE15(133-459)	Doc-Enzyme
	LY28_RS12655	Doc(51-106)+Other(126-216)	Doc-Enzyme
	LY28_RS07835	Doc(41-96)+Other(284-467)	Doc-Enzyme
	LY28_RS13230	CE20(113-362)+Doc(490-546)	Enzyme-Doc
	LY28_RS13300	CBM22(42-157)+CBM22(205-336)+CBM22(358-490)+GH10(518-881)+CBM9(910-1044)+CBM9(1060-1234)
	LY28_RS08080	Other(91-160)+Doc(159-218)+Other(321-373)	Enzyme-Doc-Enzyme
	LY28_RS13635	GH25(9-187)
	LY28_RS14685	Other(54-110)+Doc(153-210)	Enzyme-Doc
	LY28_RS14690	GH48(39-652)+Doc(661-715)	Enzyme-Doc
	LY28_RS14700	CBM3(35-124)+cohesin(283-410)+cohesin(514-641)+cohesin(746-876)+cohesin(979-1108)+cohesin(1213-1338)+cohesin(1627-1751)
	LY28_RS14705	GH5_1(49-419)+Doc(477-531)	Enzyme-Doc
	LY28_RS14710	GH74(86-199)+GH74(229-321)+GH74(581-701)+Doc(772-830)	Enzyme-Doc
	LY28_RS14715	GH8(72-384)+Doc(402-456)	Enzyme-Doc
	LY28_RS14720	GH5_7(84-362)+Doc(397-452)	Enzyme-Doc
	LY28_RS14725	GH9(34-453)+Doc(468-523)	Enzyme-Doc
	LY28_RS14730	GH9(45-520)+CBM3(546-637)+Doc(711-765)	Enzyme-CBM-Doc
	LY28_RS14735	GH9(36-490)+Doc(796-850)	Enzyme-Doc
	LY28_RS14740	cohesin(93-220)
	LY28_RS14745	CBM4(41-173)+GH9(300-786)+Doc(803-856)	CBM-Enzyme-Doc
	LY28_RS14750	GH9(37-467)+CBM3(495-579)+Doc(658-712)	Enzyme-CBM-Doc
	LY28_RS14755	GH8(63-381)+Doc(401-456)	Enzyme-Doc
	LY28_RS14760	GH48(42-657)+Doc(665-719)	Enzyme-Doc
	LY28_RS19570	cohesin(145-272)+CBM3(383-474)+cohesin(634-763)+cohesin(781-910)+cohesin(1018-1147)+cohesin(1436-1567)
	LY28_RS19205	CBM3(41-129)+cohesin(289-417)+cohesin(522-641)
	LY28_RS15060	GH133(293-647)
	LY28_RS15195	CE4(96-212)
	LY28_RS15345	GH3(32-248)
	LY28_RS15350	GH109(1-172)
	LY28_RS15610	GH67(15-693)
	LY28_RS16240	GH23(134-246)
	LY28_RS16455	GH9(62-539)+CBM3(743-822)+Doc(894-950)	Enzyme-CBM-Doc
	LY28_RS16460	GH9(60-542)+CBM3(745-825)+Doc(896-952)	Enzyme-CBM-Doc
	LY28_RS16465	GH9(32-453)+Doc(632-687)	Enzyme-Doc
	LY28_RS16485	GH115(24-659)
	LY28_RS16645	GH109(2-202)
	LY28_RS17650	GH3(40-281)
	LY28_RS18020	GH18(92-407)
	LY28_RS18235	CBM35(50-163)+GH26(180-506)+Doc(521-576)	CBM-Enzyme-Doc
	LY28_RS18315	Doc(34-90)+Other(141-365)	Doc-Enzyme
	LY28_RS18650	CBM13(173-313)
	LY28_RS01220	GH3(75-302)
	LY28_RS05260	CBM9(15-206)
	LY28_RS09070	GH5_4(70-372)+CBM2(434-520)+Doc(533-589)	Enzyme-CBM-Doc
	LY28_RS11430	GH109(2-173)
	LY28_RS19435	PL10_1(82-337)+CE8(352-645)+Doc(813-869)	Enzyme-Doc
	LY28_RS06935	CE4(90-212)
	LY28_RS13275	Doc(43-139)+Other(447-803)	Doc-Enzyme
	LY28_RS19555	CBM35(25-146)+CE12(161-360)
	LY28_RS13290	CE12(181-376)+Doc(390-448)	Enzyme-Doc
	LY28_RS13295	Doc(30-86)+Other(242-604)	Doc-Enzyme
	LY28_RS13460	Doc(46-101)+CE2(232-436)	Doc-Enzyme
	LY28_RS16440	GH18(45-348)
	LY28_RS18530	GH9(148-587)
	LY28_RS09375	Other(26-473)+Doc(892-952)	Enzyme-Doc
Ruminiclostridium termitidis CT1112	CTER_RS00005	CBM3(35-124)+cohesin(281-346)
	CTER_RS00175	GT84(1293-1507)+GH94(1747-2858)
	CTER_RS00420	GH1(5-445)
	CTER_RS00675	GH3(112-329)
	CTER_RS00920	GH38(10-311)
	CTER_RS01480	CE4(74-214)
	CTER_RS01310	GH97(2-585)
	CTER_RS01355	GH4(3-186)
	CTER_RS02000	CE1(130-337)
	CTER_RS02065	GH141(34-570)+CBM32(649-767)+CBM32(884-994)+CBM32(1108-1218)
	CTER_RS02765	GH30(25-456)+Doc(466-524)	Enzyme-Doc
	CTER_RS02650	GH2(3-683)
	CTER_RS02790	GH9(48-469)+Doc(663-718)	Enzyme-Doc
	CTER_RS02605	GH94(125-881)
	CTER_RS02365	GH29(18-325)
	CTER_RS02330	GH2(23-594)
	CTER_RS24190	Other(217-445)+Doc(528-586)	Enzyme-Doc
	CTER_RS03275	GH4(3-179)
	CTER_RS03350	CE20(92-261)+CE20(399-524)
	CTER_RS03320	GH2(34-902)
	CTER_RS03335	GH67(15-692)
	CTER_RS03330	GH3(40-281)
	CTER_RS03265	GH109(2-151)
	CTER_RS26755	GH93(42-320)
	CTER_RS03435	GH127(36-549)
	CTER_RS03380	GH2(3-523)
	CTER_RS28690	cohesin(80-209)
	CTER_RS04020	GH48(38-651)+Doc(661-715)	Enzyme-Doc
	CTER_RS04015	GH8(67-385)+Doc(403-458)	Enzyme-Doc
	CTER_RS04010	GH9(37-466)+CBM3(495-577)+Doc(655-709)	Enzyme-CBM-Doc
	CTER_RS04005	CBM4(33-169)+GH9(306-797)+Doc(814-869)	CBM-Enzyme-Doc
	CTER_RS04000	cohesin(54-181)
	CTER_RS03995	GH5_1(51-385)+Doc(439-493)	Enzyme-Doc
	CTER_RS03990	GH9(39-514)+CBM3(540-632)+Doc(704-758)	Enzyme-CBM-Doc
	CTER_RS03985	Doc(31-87)+GH5_17(109-399)	Doc-Enzyme
	CTER_RS03980	GH9(35-454)+Doc(469-524)	Enzyme-Doc
	CTER_RS03975	GH5_1(48-417)+Doc(474-528)	Enzyme-Doc
	CTER_RS03825	CBM50(83-126)
	CTER_RS03830	CBM32(347-466)+CBM32(1073-1189)
	CTER_RS03740	GH35(10-197)
	CTER_RS04405	GH110(11-552)
	CTER_RS04250	GH172(75-331)
	CTER_RS04635	GH146(202-713)
	CTER_RS05920	GH2(7-595)
	CTER_RS27870	GH43_37(910-1148)+CBM61(1209-1357)
	CTER_RS05980	GH51(2-500)
	CTER_RS05970	GH148(47-203)
	CTER_RS05975	GH35(41-390)
	CTER_RS06040	GH105(24-366)
	CTER_RS06045	GH28(30-398)
	CTER_RS05790	CBM48(128-213)+GH13_9(286-586)
	CTER_RS06425	GH127(301-526)
	CTER_RS06775	GH65(297-693)
	CTER_RS06780	GH65(320-695)
	CTER_RS06620	CE4(11-134)
	CTER_RS07065	GH3(523-741)
	CTER_RS07260	GH43_24(53-290)+CBM32(342-453)
	CTER_RS07265	GH88(1-124)
	CTER_RS26815	PL8_3(378-617)+CBM32(872-988)
	CTER_RS07275	GH130(3-343)
	CTER_RS06715	GH2(45-702)
	CTER_RS07155	GH43_26(5-300)
	CTER_RS07160	GH2(15-578)
	CTER_RS06725	GH5_22(47-354)
	CTER_RS06680	GH109(1-153)
	CTER_RS06685	GH109(15-186)
	CTER_RS07190	GH154(15-352)
	CTER_RS07195	GH88(61-387)
	CTER_RS07020	GH20(85-400)
	CTER_RS07385	CE4(68-195)
	CTER_RS28230	GH16_3(191-419)
	CTER_RS27490	CBM56(202-289)+GH64(280-633)
	CTER_RS08170	GH97(25-630)+CBM35(646-760)
	CTER_RS08195	GH4(4-180)
	CTER_RS07350	CBM36(33-146)+CE4(161-280)
	CTER_RS26880	CBM66(69-221)+CBM66(333-492)+CBM66(595-752)+GH127(1122-1347)+CBM35(1477-1601)+CBM66(1714-1870)
	CTER_RS28735	GH18(35-421)+CBM56(818-887)+CBM12(884-917)+GH18(1025-1336)
	CTER_RS08645	CBM67(134-274)+GH78(317-832)
	CTER_RS07770	PL8(421-673)+CBM32(1286-1398)+CBM32(1421-1538)
	CTER_RS07535	PL8(454-710)+CBM32(1212-1328)
	CTER_RS07545	GH130(8-389)
	CTER_RS09175	GH105(18-290)
	CTER_RS09015	GH10(175-482)
	CTER_RS09010	GH4(10-190)
	CTER_RS09030	GH43_10(21-281)+CBM91(309-492)
	CTER_RS09125	GH16(16-250)
	CTER_RS09295	GH9(304-734)
	CTER_RS09100	GH94(129-849)
	CTER_RS10080	GH30_2(39-439)
	CTER_RS10020	GH39(12-436)
	CTER_RS09515	GH140(108-554)
	CTER_RS10025	GH8(19-176)
	CTER_RS10030	GH51(4-491)
	CTER_RS10090	GH5_4(72-374)+Doc(412-468)	Enzyme-Doc
	CTER_RS10095	PL11(14-596)+Doc(601-656)	Enzyme-Doc
	CTER_RS28555	GH74(83-198)+GH74(226-341)+GH74(599-702)+Doc(782-840)	Enzyme-Doc
	CTER_RS10105	GH10(44-322)+CBM6(345-467)+Doc(474-528)	Enzyme-CBM-Doc
	CTER_RS10010	GH127(15-564)
	CTER_RS09525	GH38(237-500)
	CTER_RS10245	CE4(116-236)
	CTER_RS11230	GH29(14-340)
	CTER_RS11235	GH112(6-718)
	CTER_RS10940	CBM54(192-304)
	CTER_RS10795	GH136(30-331)
	CTER_RS11270	GH3(39-280)
	CTER_RS10885	GH130(4-331)
	CTER_RS10890	GH1(5-442)
	CTER_RS12025	GH38(7-269)
	CTER_RS12605	GH5_46(61-314)
	CTER_RS13020	CBM22(174-295)+CBM22(339-464)+GH10(496-827)+CBM9(855-1027)
	CTER_RS13025	GH8(55-375)
	CTER_RS13030	GH10(5-325)
	CTER_RS13325	GH38(36-299)
	CTER_RS13295	GH29(7-308)
	CTER_RS13340	GH38(3-253)
	CTER_RS13415	GH126(220-534)
	CTER_RS13685	GH36(10-685)
	CTER_RS13570	GH94(2-781)
	CTER_RS14500	GH94(2-800)
	CTER_RS14490	CE7(5-306)
	CTER_RS14485	GH3(127-349)
	CTER_RS28020	CBM66(119-271)+CBM66(386-538)+CBM66(641-797)+GH5_13(827-1080)+GH43_26(1370-1653)+CBM66(2201-2360)+GH43_31(2381-2651)
	CTER_RS28885	GH18(37-425)+GH18(552-846)+CBM12(1352-1384)+CBM12(1417-1450)
	CTER_RS15150	GH30_8(35-374)+Doc(423-477)	Enzyme-Doc
	CTER_RS14965	GH8(82-399)+Doc(415-470)	Enzyme-Doc
	CTER_RS14975	GH9(30-451)+CBM3(477-561)+Doc(629-684)	Enzyme-CBM-Doc
	CTER_RS14970	GH9(59-541)+CBM3(745-825)+Doc(895-951)	Enzyme-CBM-Doc
	CTER_RS15080	GH4(5-182)
	CTER_RS15365	GH106(11-734)
	CTER_RS03970	Doc(48-108)	Doc-
	CTER_RS15685	GH146(10-526)
	CTER_RS15480	GH23(57-185)
	CTER_RS15810	GH109(1-149)
	CTER_RS16305	GH31(237-667)
	CTER_RS16530	GH15(265-633)
	CTER_RS16335	CBM9(14-189)
	CTER_RS16280	PL27(90-612)
	CTER_RS16785	CE4(107-257)
	CTER_RS16725	GH31(120-512)
	CTER_RS16965	GH161(4-1051)
	CTER_RS16970	GH94(123-878)
	CTER_RS17035	GH18(102-397)
	CTER_RS17715	CBM3(175-261)
	CTER_RS17490	GH94(2-793)
	CTER_RS16980	GH30_1(34-443)
	CTER_RS17765	SLH(463-501)
	CTER_RS17760	GH109(1-176)
	CTER_RS17770	GH51(215-508)+CBM84(676-766)
	CTER_RS27105	CBM9(535-720)
	CTER_RS18070	AA4(13-241)
	CTER_RS18155	GH43_12(12-297)+CBM91(325-522)
	CTER_RS18215	GH2(2-548)
	CTER_RS18015	GH130(5-334)
	CTER_RS17980	GH95(10-760)
	CTER_RS18060	GH3(106-292)
	CTER_RS18280	GH23(125-233)
	CTER_RS18465	GH31(228-682)
	CTER_RS18625	CE7(4-316)
	CTER_RS18690	GH11(41-223)+Doc(235-291)	Enzyme-Doc
	CTER_RS18635	GH3(63-270)
	CTER_RS18480	GH31(209-660)
	CTER_RS18800	cohesin(147-212)
	CTER_RS18995	AA6(73-156)
	CTER_RS19225	CBM3(78-153)
	CTER_RS19230	CBM54(193-304)
	CTER_RS19360	GH18(39-333)
	CTER_RS19065	GH30_1(35-455)
	CTER_RS18815	CE4(53-173)
	CTER_RS19875	GH3(67-291)
	CTER_RS19885	CE14(9-119)
	CTER_RS19880	GH171(21-380)
	CTER_RS19925	GH4(5-181)
	CTER_RS20380	GH43_26(31-342)+CBM35(368-488)+CBM35(495-619)+CBM35(627-750)+CBM35(758-880)
	CTER_RS20395	GH65(328-702)
	CTER_RS20585	GH130(49-361)
	CTER_RS20590	CE7(7-311)
	CTER_RS20575	GH130(24-322)
	CTER_RS20630	GH43_26(21-319)
	CTER_RS20635	GH43_4(12-309)
	CTER_RS21030	GH2(3-661)
	CTER_RS20775	GH38(255-510)
	CTER_RS20780	GH116(447-770)
	CTER_RS21410	GH109(1-149)
	CTER_RS21015	GH2(2-703)
	CTER_RS21020	GH2(3-660)
	CTER_RS21150	GH9(132-592)
	CTER_RS21320	GH94(2-766)
	CTER_RS21325	GH29(6-307)
	CTER_RS21330	GH109(1-170)
	CTER_RS21240	GH4(5-180)
	CTER_RS21245	GH163(250-516)
	CTER_RS20905	GH3(42-282)
	CTER_RS21075	GH20(129-460)
	CTER_RS21080	CE9(7-387)
	CTER_RS21120	GH2(4-561)
	CTER_RS21125	GH9(130-592)
	CTER_RS21065	GH4(4-183)
	CTER_RS21810	GH4(5-170)
	CTER_RS21560	AA6(70-161)
	CTER_RS22045	CBM35(537-655)
	CTER_RS27805	GH5_2(65-320)+CBM17(353-555)+CBM28(575-751)
	CTER_RS23725	GH109(2-154)
	CTER_RS23515	CE19(17-300)
	CTER_RS22425	GH43_10(21-280)+CBM91(316-496)
	CTER_RS27205	GH5_35(818-956)
	CTER_RS23470	GH50(172-673)
	CTER_RS23525	GH9(134-570)
	CTER_RS23875	GH133(313-664)
	CTER_RS27215	CE4(225-353)
	CTER_RS22550	CBM25(23-98)
	CTER_RS23950	GH31(208-661)
	CTER_RS22220	GH38(237-507)
	CTER_RS22225	GH130(25-323)
	CTER_RS22510	CBM35(63-163)+GH26(181-494)+Doc(511-563)	CBM-Enzyme-Doc
	CTER_RS22515	GH9(41-512)+Doc(719-775)	Enzyme-Doc
	CTER_RS27225	CE4(124-236)
	CTER_RS23715	GH109(3-146)
	CTER_RS22480	GH44(36-542)+Doc(550-603)+CBM44(710-858)	Enzyme-Doc-CBM
	CTER_RS23535	GH95(7-762)
	CTER_RS23540	GH106(40-843)
	CTER_RS23545	GH42(8-380)
	CTER_RS22675	GH11(31-190)
	CTER_RS24270	GH94(126-885)
	CTER_RS22255	GH20(81-399)
	CTER_RS22260	GH94(2-808)
	CTER_RS24340	CBM67(40-198)+GH78(226-721)
	CTER_RS24715	GH2(4-727)
	CTER_RS24790	GH4(3-181)
	CTER_RS24600	GH109(2-351)
	CTER_RS24305	GH51(196-660)+CBM84(691-769)
	CTER_RS24310	GH78(60-510)
	CTER_RS24840	Doc(40-94)+CE4(104-214)	Doc-Enzyme
	CTER_RS24855	Doc(38-96)+CE15(124-454)	Doc-Enzyme
	CTER_RS24870	GH36(11-711)
	CTER_RS25350	Other(108-448)+Doc(461-519)	Enzyme-Doc
	CTER_RS25355	GH2(5-466)+CBM32(936-1037)
	CTER_RS25450	GH31(208-661)
	CTER_RS27300	CBM6(279-393)+CBM35(1023-1133)+CBM35(1245-1355)+CBM35(1467-1576)
	CTER_RS25925	GH3(37-277)
	CTER_RS25835	GH2(5-561)
	CTER_RS26050	GH29(6-339)
	CTER_RS25955	GH95(6-750)
	CTER_RS25960	GH38(255-510)
	CTER_RS25815	GH94(102-854)
	CTER_RS25900	GH109(3-261)
	CTER_RS26100	GH51(2-492)
	CTER_RS26165	GH39(15-453)
	CTER_RS26135	GH13_31(28-377)
	CTER_RS28090	GH76(42-362)
	CTER_RS26175	GH38(9-310)
	CTER_RS26180	GH141(45-600)
	CTER_RS26280	GH43(26-328)
	CTER_RS26275	GH51(199-501)
	CTER_RS26285	CBM67(13-183)+GH78(274-778)
	CTER_RS26290	GH55(63-554)
	CTER_RS26215	GH38(243-508)
	CTER_RS02635	GH38(269-524)
	CTER_RS17905	GH18(110-405)
	CTER_RS11265	GH3(98-321)
	CTER_RS04415	GH95(11-584)
	CTER_RS23180	GH11(16-194)
